# Supplementary material for: Detecting phenotype-driven transitions in regulatory network structure
Source: NPJ Syst Biol Appl. 2018 Apr 19;4:16. doi: 10.1038/s41540-018-0052-5 (PMC5908977; doi:10.1038/s41540-018-0052-5)
Supplement: Supplementary file 3 — Supplementary Table 1 [file 41540_2018_52_MOESM3_ESM.xlsx]

## Sheet: ALPACA Ang vs. Non-ang
Cluster number and number of genes	Adjusted p-value	GOBPID	Pvalue	OddsRatio	ExpCount	Count	Size	Term
2_50	0.0110401	GO:0010288	4.24621e-05	55.5836	0.0699523	3	17	response to lead ion
3_100	0.0310234	GO:0070207	0.000160328	36.1091	0.110633	3	13	protein homotrimerization
3_100	0.0310234	GO:0071941	0.000160328	36.1091	0.110633	3	13	nitrogen cycle metabolic process
4_50	0.00487817	GO:0003095	4.50725e-05	532.5	0.0117834	2	3	pressure natriuresis
4_50	0.00487817	GO:0036101	8.99201e-05	266.225	0.0157112	2	4	leukotriene B4 catabolic process
4_50	0.00487817	GO:0042360	8.99201e-05	266.225	0.0157112	2	4	vitamin E metabolic process
4_50	0.00487817	GO:1901523	8.99201e-05	266.225	0.0157112	2	4	icosanoid catabolic process
4_100	0.00395888	GO:0009813	1.96959e-05	91.3707	0.058917	3	7	flavonoid biosynthetic process
4_100	0.00395888	GO:0052696	1.96959e-05	91.3707	0.058917	3	7	flavonoid glucuronidation
4_100	0.0160904	GO:0019585	0.000120078	40.59	0.101001	3	12	glucuronate metabolic process
4_100	0.0210074	GO:0003095	0.000209029	240.955	0.0252502	2	3	pressure natriuresis
4_100	0.0238768	GO:0036101	0.000415764	120.466	0.0336669	2	4	leukotriene B4 catabolic process
4_100	0.0238768	GO:0042360	0.000415764	120.466	0.0336669	2	4	vitamin E metabolic process
4_100	0.0238768	GO:1901523	0.000415764	120.466	0.0336669	2	4	icosanoid catabolic process
4_100	0.0346294	GO:1990441	0.000689143	80.303	0.0420836	2	5	negative regulation of transcription from RNA polymerase II promoter in response to endoplasmic reticulum stress
5_100	0.0370568	GO:0001655	0.000119825	5.28801	1.91371	9	229	urogenital system development
5_100	0.0370568	GO:0001822	0.000145893	5.82828	1.53751	8	184	kidney development
6_50	0.000575835	GO:0070257	2.24936e-06	194.726	0.0288039	3	7	positive regulation of mucus secretion
6_100	0.00929646	GO:0070257	1.96959e-05	91.3707	0.058917	3	7	positive regulation of mucus secretion
6_100	0.0493307	GO:0060414	0.000209029	240.955	0.0252502	2	3	aorta smooth muscle tissue morphogenesis
7_50	0.00631956	GO:0044691	1.81056e-05	Inf	0.00860376	2	2	tooth eruption
7_50	0.00631956	GO:0030185	5.41676e-05	483.909	0.0129056	2	3	nitric oxide transport
7_50	0.00631956	GO:0071409	5.41676e-05	483.909	0.0129056	2	3	cellular response to cycloheximide
7_50	0.0175096	GO:0001568	0.00020011	5.14098	2.10792	9	490	blood vessel development
7_50	0.0190614	GO:0052547	0.000272306	6.32051	1.29487	7	301	regulation of peptidase activity
7_50	0.0218769	GO:0060452	0.000375032	96.7455	0.0301132	2	7	positive regulation of cardiac muscle contraction
7_50	0.0228626	GO:0070208	0.000498672	80.6136	0.034415	2	8	protein heterotrimerization
7_50	0.0228626	GO:0050829	0.000522575	21.7777	0.15917	3	37	defense response to Gram-negative bacterium
7_50	0.0238963	GO:0045933	0.000614477	70.5515	0.0379569	2	9	positive regulation of muscle contraction
7_50	0.0247164	GO:0072358	0.000706183	5.39183	1.5246	7	374	cardiovascular system development
7_50	0.0330456	GO:1902680	0.00103858	3.20321	5.07192	13	1179	positive regulation of RNA biosynthetic process
7_50	0.0473014	GO:0030335	0.00166068	5.30068	1.28626	6	299	positive regulation of cell migration
7_50	0.0473014	GO:0070301	0.00185314	13.686	0.245207	3	57	cellular response to hydrogen peroxide
7_50	0.0473014	GO:1901653	0.00189418	36.6047	0.065604	2	15	cellular response to peptide
7_50	0.0473014	GO:0051272	0.0020272	5.08623	1.33788	6	311	positive regulation of cellular component movement
7_100	0.00313887	GO:0071280	5.69667e-06	182.776	0.0420836	3	5	cellular response to copper ion
7_100	0.0188216	GO:0044691	7.00606e-05	Inf	0.0168334	2	2	tooth eruption
7_100	0.0188216	GO:0030185	0.000209029	240.955	0.0252502	2	3	nitric oxide transport
7_100	0.0188216	GO:0071288	0.000209029	240.955	0.0252502	2	3	cellular response to mercury ion
7_100	0.0188216	GO:0071409	0.000209029	240.955	0.0252502	2	3	cellular response to cycloheximide
7_100	0.0188216	GO:0052547	0.000210058	4.42955	2.53343	10	301	regulation of peptidase activity
7_100	0.0188216	GO:0050829	0.00025065	14.8978	0.311419	4	37	defense response to Gram-negative bacterium
7_100	0.0188216	GO:0051272	0.000273272	4.27824	2.6176	10	311	positive regulation of cellular component movement
7_100	0.020491	GO:0040017	0.000334698	4.16424	2.68493	10	319	positive regulation of locomotion
7_100	0.0212864	GO:2000026	0.000386323	3.8161	3.27498	11	409	regulation of multicellular organismal development
7_100	0.0269014	GO:0048534	0.000620991	3.04419	5.20995	14	619	hematopoietic or lymphoid organ development
7_100	0.0269014	GO:0032496	0.000676228	6.21172	1.06596	6	128	response to lipopolysaccharide
7_100	0.0269014	GO:0010535	0.000689143	80.303	0.0420836	2	5	positive regulation of activation of JAK2 kinase activity
7_100	0.0269014	GO:0042325	0.000699323	3.53254	3.51114	11	432	regulation of phosphorylation
7_100	0.0269014	GO:0009607	0.000732342	3.12947	4.68822	13	562	response to biotic stimulus
7_100	0.027065	GO:2000116	0.000785916	5.08462	1.51501	7	180	regulation of cysteine-type endopeptidase activity
7_100	0.0314698	GO:0060397	0.00102683	17.376	0.202001	3	24	JAK-STAT cascade involved in growth hormone signaling pathway
7_100	0.0314698	GO:0003097	0.00102805	60.2216	0.0505003	2	6	renal water transport
7_100	0.0369422	GO:0070301	0.00131896	9.25845	0.479753	4	57	cellular response to hydrogen peroxide
7_100	0.0369422	GO:0009605	0.00134092	2.31998	11.3777	22	1481	response to external stimulus
7_100	0.0375571	GO:0060452	0.00143139	48.1727	0.058917	2	7	positive regulation of cardiac muscle contraction
7_100	0.0435769	GO:0071310	0.00182996	2.08339	15.4531	27	1836	cellular response to organic substance
7_100	0.0435769	GO:0010533	0.00189809	40.1402	0.0673338	2	8	regulation of activation of Janus kinase activity
7_100	0.0435769	GO:0070208	0.00189809	40.1402	0.0673338	2	8	protein heterotrimerization
7_100	0.0481694	GO:0071378	0.00218555	13.0234	0.260918	3	31	cellular response to growth hormone stimulus
7_100	0.0495299	GO:0045933	0.00238421	34.7258	0.0750703	2	9	positive regulation of muscle contraction
7_100	0.0495299	GO:0015793	0.00242705	34.4026	0.0757505	2	9	glycerol transport
7_100	0.0497978	GO:0009617	0.00253056	4.11296	1.8588	7	236	response to bacterium
11_100	0.0177012	GO:0019747	7.64632e-05	Inf	0.0175816	2	2	regulation of isoprenoid metabolic process
11_100	0.0177012	GO:0032764	7.64632e-05	Inf	0.0175816	2	2	negative regulation of mast cell cytokine production
12_50	4.94643e-06	GO:0070328	2.33322e-08	80.181	0.0905265	5	22	triglyceride homeostasis
12_100	0.000419229	GO:0070328	8.88197e-07	36.6298	0.185168	5	22	triglyceride homeostasis
16_50	2.69474e-07	GO:0034340	9.04277e-10	32.8827	0.32526	8	74	response to type I interferon
16_50	1.81628e-06	GO:0060337	1.21898e-08	31.6496	0.288415	7	67	type I interferon signaling pathway
16_50	0.000592252	GO:0071310	5.96227e-06	7.44895	1.74908	10	405	cellular response to organic substance
16_50	0.00144851	GO:0043067	1.9443e-05	4.27856	5.10745	16	1162	regulation of programmed cell death
16_50	0.00683879	GO:0051607	0.000114745	11.957	0.484211	5	111	defense response to virus
16_50	0.0079828	GO:0002479	0.000182279	16.1418	0.285701	4	65	antigen processing and presentation of exogenous peptide antigen via MHC class I, TAP-dependent
16_50	0.0079828	GO:0032020	0.000187515	157.674	0.021977	2	5	ISG15-protein conjugation
16_50	0.00835249	GO:0043066	0.000224228	5.67454	1.67917	8	388	negative regulation of apoptotic process
16_50	0.0124017	GO:0002474	0.000374549	13.2356	0.34444	4	80	antigen processing and presentation of peptide antigen via MHC class I
16_50	0.0153016	GO:0044419	0.000531742	4.47437	2.4095	9	565	interspecies interaction between organisms
16_50	0.0153016	GO:0045071	0.000602753	20.6708	0.167025	3	38	negative regulation of viral genome replication
16_50	0.0153016	GO:0016265	0.000661919	3.04262	6.85682	16	1560	death
16_50	0.0153016	GO:0035457	0.00066752	67.5492	0.0395586	2	9	cellular response to interferon-alpha
16_50	0.018969	GO:0043281	0.000891161	10.3968	0.433063	4	100	regulation of cysteine-type endopeptidase activity involved in apoptotic process
16_50	0.0231263	GO:0060548	0.00116408	3.67664	3.2482	10	739	negative regulation of cell death
16_50	0.0243885	GO:0052548	0.0013625	9.22652	0.485407	4	111	regulation of endopeptidase activity
16_50	0.0243885	GO:0031638	0.00139129	9.16236	0.487889	4	111	zymogen activation
16_50	0.0246052	GO:2001056	0.00148622	8.99253	0.49668	4	113	positive regulation of cysteine-type endopeptidase activity
16_50	0.0401897	GO:0030162	0.00256358	4.84375	1.40209	6	318	regulation of proteolysis
16_50	0.0401897	GO:0010952	0.00269729	7.58392	0.584588	4	133	positive regulation of peptidase activity
16_50	0.0417626	GO:0010499	0.00308314	27.7882	0.0835126	2	19	proteasomal ubiquitin-independent protein catabolic process
16_50	0.0417626	GO:0021697	0.00308314	27.7882	0.0835126	2	19	cerebellar cortex formation
16_50	0.0476959	GO:0002478	0.00368123	6.93056	0.637333	4	145	antigen processing and presentation of exogenous peptide antigen
16_50	0.0497869	GO:0006919	0.00421365	10.0991	0.327157	3	76	activation of cysteine-type endopeptidase activity involved in apoptotic process
16_50	0.0497869	GO:0048525	0.00430673	10.0133	0.329655	3	75	negative regulation of viral process
16_50	0.0497869	GO:1903900	0.00435543	6.59837	0.668101	4	152	regulation of viral life cycle
16_50	0.0497869	GO:0046688	0.00451089	22.4868	0.101094	2	23	response to copper ion
16_100	3.74091e-10	GO:0034340	7.42244e-13	26.4985	0.615917	12	74	response to type I interferon
16_100	1.38187e-09	GO:0060337	5.4836e-12	26.8929	0.55175	11	67	type I interferon signaling pathway
16_100	2.56331e-07	GO:0051607	1.52578e-09	14.9918	0.915789	11	111	defense response to virus
16_100	2.25745e-05	GO:0048525	1.79163e-07	15.5327	0.62424	8	75	negative regulation of viral process
16_100	6.29999e-05	GO:0045071	6.24999e-07	23.8825	0.316282	6	38	negative regulation of viral genome replication
16_100	7.58528e-05	GO:0071310	9.03009e-07	4.28502	5.9087	20	716	cellular response to organic substance
16_100	0.000324757	GO:1903900	4.51051e-06	8.22981	1.26513	9	152	regulation of viral life cycle
16_100	0.00403977	GO:0032740	6.41234e-05	52.809	0.083232	3	10	positive regulation of interleukin-17 production
16_100	0.0111362	GO:0002479	0.00019886	10.4603	0.541008	5	65	antigen processing and presentation of exogenous peptide antigen via MHC class I, TAP-dependent
16_100	0.0159009	GO:0051092	0.000315493	7.22823	0.923875	6	111	positive regulation of NF-kappaB transcription factor activity
16_100	0.0174907	GO:0043900	0.00038174	5.0227	1.77227	8	217	regulation of multi-organism process
16_100	0.0180034	GO:0060333	0.000466959	8.58692	0.64921	5	78	interferon-gamma-mediated signaling pathway
16_100	0.0180034	GO:0044419	0.000486593	3.28914	4.49773	13	565	interspecies interaction between organisms
16_100	0.0180034	GO:0051707	0.000500095	4.32727	2.32511	9	292	response to other organism
16_100	0.0226449	GO:0032020	0.000673955	81.2337	0.041616	2	5	ISG15-protein conjugation
16_100	0.0260133	GO:0034341	0.00082582	5.96357	1.10699	6	133	response to interferon-gamma
16_100	0.0374798	GO:0009607	0.00137333	3.05187	4.40615	12	546	response to biotic stimulus
16_100	0.0374798	GO:0016584	0.00140002	48.731	0.0582624	2	7	nucleosome positioning
16_100	0.0374798	GO:0043281	0.00141293	6.61953	0.828469	5	100	regulation of cysteine-type endopeptidase activity involved in apoptotic process
16_100	0.0426698	GO:0045934	0.00173352	2.41472	8.54777	18	1037	negative regulation of nucleobase-containing compound metabolic process
16_100	0.0426698	GO:0035455	0.00177791	41.5333	0.0651441	2	8	response to interferon-alpha
16_100	0.0460221	GO:0031638	0.00228769	5.8951	0.923875	5	111	zymogen activation
16_100	0.0460221	GO:0052548	0.00233653	5.86781	0.928605	5	111	regulation of endopeptidase activity
16_100	0.0460221	GO:0019885	0.00237416	34.8013	0.0749088	2	9	antigen processing and presentation of endogenous peptide antigen via MHC class I
16_100	0.0460221	GO:0032825	0.00237416	34.8013	0.0749088	2	9	positive regulation of natural killer cell differentiation
16_100	0.0460221	GO:0035457	0.00237416	34.8013	0.0749088	2	9	cellular response to interferon-alpha
16_100	0.046166	GO:2001056	0.00247318	5.78483	0.940522	5	113	positive regulation of cysteine-type endopeptidase activity
17_100	0.0339794	GO:0090291	7.00606e-05	Inf	0.0168334	2	2	negative regulation of osteoclast proliferation
17_100	0.0406124	GO:0031503	0.000167474	10.8834	0.521837	5	62	protein complex localization

## Sheet: ALPACA Non-ang vs. Ang
Cluster number and number of genes	Adjusted p-value	GOBPID	Pvalue	OddsRatio	ExpCount	Count	Size	Term
1_100	0.0100638	GO:0036211	3.11459e-05	2.41184	23.7439	42	2701	protein modification process
1_100	0.0100638	GO:0060315	3.56871e-05	69.8505	0.0703264	3	8	negative regulation of ryanodine-sensitive calcium-release channel activity
1_100	0.0203698	GO:0042326	0.000122058	4.35529	2.84822	11	324	negative regulation of phosphorylation
1_100	0.0203698	GO:0044092	0.000144467	5.85162	1.53793	8	182	negative regulation of molecular function
1_100	0.0327853	GO:0010563	0.00029065	3.66465	3.68334	12	419	negative regulation of phosphorus metabolic process
1_100	0.0346169	GO:1903170	0.000409146	24.9254	0.149444	3	17	negative regulation of calcium ion transmembrane transport
1_100	0.0346169	GO:0031400	0.000429642	3.50134	3.84701	12	441	negative regulation of protein modification process
1_100	0.0470975	GO:0097502	0.000672937	20.521	0.175816	3	20	mannosylation
1_100	0.0470975	GO:0051343	0.000751556	76.7826	0.043954	2	5	positive regulation of cyclic-nucleotide phosphodiesterase activity
1_100	0.0488991	GO:0007420	0.000867006	5.00142	1.54162	7	181	brain development
3_50	0.022315	GO:0050435	8.78544e-05	42.1825	0.0883756	3	21	beta-amyloid metabolic process
3_50	0.0414577	GO:0016188	0.00047717	82.4961	0.0336669	2	8	synaptic vesicle maturation
3_50	0.0414577	GO:0007528	0.000489657	22.2983	0.155709	3	37	neuromuscular junction development
7_50	0.0129539	GO:0033693	5.18158e-05	495.209	0.0126251	2	3	neurofilament bundle assembly
7_100	0.00397475	GO:0050896	9.13735e-06	3.71833	10.9672	25	1415	response to stimulus
7_100	0.0444562	GO:0033693	0.000204396	243.747	0.0249696	2	3	neurofilament bundle assembly
9_100	0.0365494	GO:1901740	7.64632e-05	Inf	0.0175816	2	2	negative regulation of myoblast fusion
11_50	0.00641026	GO:0002774	5.41676e-05	483.909	0.0129056	2	3	Fc receptor mediated inhibitory signaling pathway
11_50	0.00641026	GO:0002768	0.000106929	243.571	0.0171273	2	4	immune response-regulating cell surface receptor signaling pathway
11_50	0.00641026	GO:0002765	0.000108038	241.932	0.0172075	2	4	immune response-inhibiting signal transduction
11_50	0.028453	GO:0046643	0.000639394	69.0909	0.0387169	2	9	regulation of gamma-delta T cell activation
11_100	0.0301587	GO:0002774	0.000204396	243.747	0.0249696	2	3	Fc receptor mediated inhibitory signaling pathway
11_100	0.0301587	GO:2001202	0.000204396	243.747	0.0249696	2	3	negative regulation of transforming growth factor-beta secretion
11_100	0.0301587	GO:0021762	0.000325983	13.8144	0.332928	4	40	substantia nigra development
11_100	0.0301587	GO:0002765	0.000406576	121.862	0.0332928	2	4	immune response-inhibiting signal transduction
11_100	0.0301587	GO:0002768	0.000410882	121.286	0.0334761	2	4	immune response-regulating cell surface receptor signaling pathway
13_100	0.0334536	GO:0042418	7.1635e-05	Inf	0.0170205	2	2	epinephrine biosynthetic process
14_100	0.00497662	GO:0080090	2.32738e-05	2.51281	31.1621	50	3919	regulation of primary metabolic process
14_100	0.00497662	GO:0034654	3.03889e-05	2.498	23.2353	41	2923	nucleobase-containing compound biosynthetic process
14_100	0.00497662	GO:0046483	3.34668e-05	2.50556	28.0134	46	3529	heterocycle metabolic process
14_100	0.00497662	GO:0006725	3.59972e-05	2.49571	28.0849	46	3538	cellular aromatic compound metabolic process
14_100	0.013281	GO:1901360	0.000123911	2.35518	27.6239	44	3489	organic cyclic compound metabolic process
14_100	0.013281	GO:0009792	0.000144098	3.76046	3.96661	13	499	embryo development ending in birth or egg hatching
14_100	0.0137858	GO:0010558	0.000174503	2.84593	8.38633	20	1055	negative regulation of macromolecule biosynthetic process
14_100	0.0256342	GO:2000049	0.000370839	127.783	0.0317965	2	4	positive regulation of cell-cell adhesion mediated by cadherin
14_100	0.0406186	GO:1901576	0.000667741	2.22159	21.607	35	2775	organic substance biosynthetic process
14_100	0.0406186	GO:0031327	0.000775187	2.56005	8.68993	19	1106	negative regulation of cellular biosynthetic process
14_100	0.0406186	GO:0051171	0.000807966	2.45083	11.902	23	1700	regulation of nitrogen compound metabolic process
15_50	0.00396491	GO:0045876	1.57964e-05	Inf	0.00804264	2	2	positive regulation of sister chromatid cohesion
15_50	0.0151008	GO:0002252	0.000120325	18.2095	0.257692	4	67	immune effector process
15_50	0.0168773	GO:0038096	0.000201721	15.728	0.293557	4	73	Fc-gamma receptor signaling pathway involved in phagocytosis
15_100	0.0307366	GO:0045876	6.69643e-05	Inf	0.0164594	2	2	positive regulation of sister chromatid cohesion
15_100	0.0458577	GO:0010751	0.000199816	246.605	0.024689	2	3	negative regulation of nitric oxide mediated signal transduction

## Sheet: Ang (Louvain)
Cluster number and number of genes	Adjusted p-value	GOBPID	Pvalue	OddsRatio	ExpCount	Count	Size	Term
3_50	0.0188321	GO:0007194	0.000127959	36.484	0.0996914	3	26	negative regulation of adenylate cyclase activity
3_50	0.0188321	GO:0030803	0.000402126	23.9481	0.145703	3	38	negative regulation of cyclic nucleotide biosynthetic process
3_50	0.0188321	GO:0006171	0.00041126	23.759	0.146824	3	39	cAMP biosynthetic process
3_50	0.0188321	GO:0030815	0.00046846	22.6494	0.153371	3	40	negative regulation of cAMP metabolic process
3_50	0.0188321	GO:1900372	0.00046846	22.6494	0.153371	3	40	negative regulation of purine nucleotide biosynthetic process
3_50	0.0493528	GO:0009260	0.00147322	6.71039	0.847377	5	221	ribonucleotide biosynthetic process
3_100	0.0135229	GO:0007194	5.09397e-05	23.4701	0.209109	4	26	negative regulation of adenylate cyclase activity
3_100	0.0135229	GO:1900168	6.3938e-05	Inf	0.0160853	2	2	positive regulation of glial cell-derived neurotrophic factor secretion
3_100	0.0201499	GO:0030803	0.000233691	15.1693	0.30562	4	38	negative regulation of cyclic nucleotide biosynthetic process
3_100	0.0201499	GO:0006171	0.000242179	15.0086	0.308329	4	39	cAMP biosynthetic process
3_100	0.0201499	GO:0030815	0.000285814	14.3238	0.321706	4	40	negative regulation of cAMP metabolic process
3_100	0.0201499	GO:1900372	0.000285814	14.3238	0.321706	4	40	negative regulation of purine nucleotide biosynthetic process
3_100	0.0371478	GO:0006874	0.000614739	4.18791	2.38867	9	297	cellular calcium ion homeostasis
3_100	0.0496575	GO:0072520	0.00093915	63.1131	0.0482559	2	6	seminiferous tubule development
4_50	0.014353	GO:2000324	5.18158e-05	495.209	0.0126251	2	3	positive regulation of glucocorticoid receptor signaling pathway
4_100	0.0358444	GO:0071774	0.000101984	4.87038	2.32077	10	282	response to fibroblast growth factor
4_100	0.0358444	GO:2000324	0.000199816	246.605	0.024689	2	3	positive regulation of glucocorticoid receptor signaling pathway
4_100	0.0358444	GO:0023014	0.000229909	3.12057	5.9336	16	721	signal transduction by protein phosphorylation
4_100	0.0358444	GO:0000186	0.00025741	5.33846	1.67063	8	203	activation of MAPKK activity
4_100	0.0409437	GO:0050890	0.000367537	5.04806	1.76115	8	214	cognition
5_50	0.000147606	GO:0034340	5.88073e-07	23.9367	0.311419	6	74	response to type I interferon
5_50	0.000939346	GO:0060337	7.48483e-06	21.8776	0.275875	5	67	type I interferon signaling pathway
5_50	0.00147621	GO:0060333	1.76439e-05	18.1079	0.328252	5	78	interferon-gamma-mediated signaling pathway
5_50	0.0167877	GO:0048525	0.000267533	14.5338	0.315627	4	75	negative regulation of viral process
5_50	0.0266094	GO:0045071	0.000530068	21.6592	0.159918	3	38	negative regulation of viral genome replication
5_100	5.86375e-05	GO:0034340	1.34799e-07	16.1718	0.602076	8	74	response to type I interferon
5_100	0.00021853	GO:0060337	1.00474e-06	15.5654	0.53921	7	67	type I interferon signaling pathway
5_100	0.0228603	GO:0045071	0.000244331	14.9851	0.309174	4	38	negative regulation of viral genome replication
5_100	0.0228603	GO:0051607	0.000247912	7.58681	0.884211	6	111	defense response to virus
5_100	0.0228603	GO:0006959	0.000292316	6.05836	1.28551	7	158	humoral immune response
5_100	0.0228603	GO:0048525	0.000350337	9.1777	0.610212	5	75	negative regulation of viral process
5_100	0.0228603	GO:0006954	0.000379748	5.03761	1.77338	8	228	inflammatory response
5_100	0.0228603	GO:0060333	0.000420419	8.79803	0.634621	5	78	interferon-gamma-mediated signaling pathway
5_100	0.0316677	GO:0032760	0.000655194	11.3103	0.398672	4	49	positive regulation of tumor necrosis factor production
5_100	0.0332031	GO:0006968	0.00076329	10.827	0.414944	4	51	cellular defense response
5_100	0.0380035	GO:2000427	0.000961007	62.3647	0.048817	2	6	positive regulation of apoptotic cell clearance
8_50	0.0108221	GO:0070584	5.08082e-05	51.8732	0.0740671	3	18	mitochondrion morphogenesis
8_50	0.0485782	GO:0043653	0.000456133	84.4683	0.0329187	2	8	mitochondrial fragmentation involved in apoptotic process
10_50	0.0298658	GO:0003416	0.000118046	231.043	0.0179809	2	4	endochondral bone growth
10_100	0.0160733	GO:0042361	7.32269e-05	Inf	0.0172075	2	2	menaquinone catabolic process
10_100	0.0160733	GO:0042377	7.32269e-05	Inf	0.0172075	2	2	vitamin K catabolic process
10_100	0.0319662	GO:0042376	0.000218448	235.556	0.0258113	2	3	phylloquinone catabolic process
10_100	0.0381443	GO:0003416	0.000426243	118.933	0.0340888	2	4	endochondral bone growth
10_100	0.0381443	GO:1990592	0.000434445	117.767	0.034415	2	4	protein K69-linked ufmylation
11_50	0.0104736	GO:0048385	4.7392e-05	518.78	0.0120798	2	3	regulation of retinoic acid receptor signaling pathway

## Sheet: Non-ang (Louvain)
Cluster number and number of genes	Adjusted p-value	GOBPID	Pvalue	OddsRatio	ExpCount	Count	Size	Term
1_50	0.000218987	GO:0006807	1.53216e-06	4.54995	14.5438	30	3063	nitrogen compound metabolic process
1_50	0.000218987	GO:0097659	1.55863e-06	4.24087	10.8579	26	2524	nucleic acid-templated transcription
1_50	0.000245962	GO:0016070	2.62593e-06	4.14383	12.8632	28	3048	RNA metabolic process
1_50	0.000335428	GO:1901576	4.77478e-06	4.02682	15.0031	30	3237	organic substance biosynthetic process
1_50	0.000424917	GO:0034654	7.5608e-06	3.80338	12.5744	27	2923	nucleobase-containing compound biosynthetic process
1_50	0.00484311	GO:0034770	0.000103412	247.512	0.0168382	2	4	histone H4-K20 methylation
1_50	0.0075658	GO:0018022	0.000188472	16	0.288226	4	67	peptidyl-lysine methylation
1_50	0.0120759	GO:0045934	0.000353784	3.63514	4.53418	13	1054	negative regulation of nucleobase-containing compound metabolic process
1_50	0.0120759	GO:1902679	0.000396647	3.76741	3.97494	12	924	negative regulation of RNA biosynthetic process
1_50	0.0120759	GO:0016571	0.000429748	12.7402	0.357056	4	83	histone methylation
1_50	0.0248094	GO:0008213	0.000971188	10.1472	0.443094	4	103	protein alkylation
1_50	0.0270972	GO:0009792	0.00115718	4.35459	2.14664	8	499	embryo development ending in birth or egg hatching
1_50	0.041067	GO:0008283	0.0018999	5.2477	1.33439	6	342	cell proliferation
1_50	0.0454881	GO:0009890	0.00226631	3.02331	4.83961	12	1125	negative regulation of biosynthetic process
1_50	0.0481027	GO:0010604	0.00264556	2.61166	8.64391	17	2126	positive regulation of macromolecule metabolic process
1_50	0.0481027	GO:0044419	0.00273894	3.47241	3.03713	9	706	interspecies interaction between organisms
1_100	0.00014263	GO:1902679	3.86356e-07	3.9204	7.77705	24	924	negative regulation of RNA biosynthetic process
1_100	0.00014263	GO:0044271	6.22841e-07	2.94944	24.1619	46	2840	cellular nitrogen compound biosynthetic process
1_100	0.000173962	GO:0045934	1.13949e-06	3.57853	8.87122	25	1054	negative regulation of nucleobase-containing compound metabolic process
1_100	0.000229042	GO:0018130	2.3776e-06	2.73523	25.065	46	2978	heterocycle biosynthetic process
1_100	0.000229042	GO:0019438	2.50046e-06	2.72879	25.1071	46	2983	aromatic compound biosynthetic process
1_100	0.000497654	GO:1901362	6.51949e-06	2.60692	25.9319	46	3081	organic cyclic compound biosynthetic process
1_100	0.000615362	GO:0043933	9.40509e-06	4.71283	3.55474	14	428	macromolecular complex subunit organization
1_100	0.00211203	GO:0016568	3.68913e-05	5.54815	2.05797	10	251	chromatin modification
1_100	0.00252315	GO:0048523	4.95816e-05	3.00517	9.80174	23	1175	negative regulation of cellular process
1_100	0.00280976	GO:0009889	6.23676e-05	2.93106	10.7227	24	1430	regulation of biosynthetic process
1_100	0.00280976	GO:0000122	6.74834e-05	3.65484	4.76265	15	572	negative regulation of transcription from RNA polymerase II promoter
1_100	0.0131771	GO:0065007	0.00034525	2.92778	29.5051	42	3663	biological regulation
1_100	0.0133083	GO:0051276	0.000387616	3.20873	4.97577	14	595	chromosome organization
1_100	0.0133083	GO:0034770	0.000406803	121.828	0.0333022	2	4	histone H4-K20 methylation
1_100	0.0199762	GO:0016571	0.000654243	7.93741	0.698588	5	83	histone methylation
1_100	0.0495066	GO:0008213	0.00172949	6.30552	0.866922	5	103	protein alkylation
2_50	0.0128726	GO:0051606	6.24881e-05	13.7166	0.426657	5	102	detection of stimulus
2_50	0.0197313	GO:0010966	0.000195632	154.232	0.0224446	2	5	regulation of phosphate transport
2_50	0.0197313	GO:0007186	0.00028735	5.47093	1.74386	8	415	G-protein coupled receptor signaling pathway
2_50	0.0307531	GO:0006707	0.000696238	66.0745	0.0404003	2	9	cholesterol catabolic process
2_50	0.0307531	GO:0050911	0.000746435	19.1135	0.179557	3	40	detection of chemical stimulus involved in sensory perception of smell
2_100	5.31411e-07	GO:0050911	1.47614e-09	31.0824	0.347891	8	40	detection of chemical stimulus involved in sensory perception of smell
2_100	0.00628254	GO:0007186	3.4903e-05	4.36218	3.44809	13	415	G-protein coupled receptor signaling pathway
2_100	0.00898036	GO:0090310	7.48363e-05	Inf	0.0173946	2	2	negative regulation of methylation-dependent chromatin silencing
2_100	0.0464195	GO:0001580	0.000652238	20.751	0.173946	3	20	detection of chemical stimulus involved in sensory perception of bitter taste
2_100	0.0464195	GO:0010966	0.000735703	77.6337	0.0434864	2	5	regulation of phosphate transport
2_100	0.0464195	GO:0050907	0.000773659	19.2951	0.183516	3	23	detection of chemical stimulus involved in sensory perception
5_50	0.0459348	GO:0006189	0.00024564	126.726	0.024689	2	6	'de novo' IMP biosynthetic process
6_100	6.80002e-05	GO:0034340	1.61138e-07	15.7695	0.615917	8	74	response to type I interferon
6_100	0.000248016	GO:0060337	1.17543e-06	15.1782	0.55175	7	67	type I interferon signaling pathway
6_100	0.00578171	GO:0060333	4.45552e-05	10.5743	0.64921	6	78	interferon-gamma-mediated signaling pathway
6_100	0.00578171	GO:0016488	6.85037e-05	Inf	0.0166464	2	2	farnesol catabolic process
6_100	0.00578171	GO:0034124	6.85037e-05	Inf	0.0166464	2	2	regulation of MyD88-dependent toll-like receptor signaling pathway
6_100	0.00816316	GO:0034341	0.000116064	7.09892	1.10699	7	133	response to interferon-gamma
6_100	0.0107819	GO:0048385	0.000195798	249.2	0.0244405	2	3	regulation of retinoic acid receptor signaling pathway
6_100	0.0107819	GO:0006714	0.000204396	243.747	0.0249696	2	3	sesquiterpenoid metabolic process
6_100	0.031601	GO:0016115	0.000673955	81.2337	0.041616	2	5	terpenoid catabolic process
6_100	0.038136	GO:0035456	0.000962788	62.3059	0.0488627	2	6	response to interferon-beta
6_100	0.038136	GO:0032728	0.000994067	17.5797	0.199757	3	24	positive regulation of interferon-beta production
6_100	0.0393873	GO:0002583	0.00140002	48.731	0.0582624	2	7	regulation of antigen processing and presentation of peptide antigen
6_100	0.0393873	GO:0016093	0.00140002	48.731	0.0582624	2	7	polyprenol metabolic process
6_100	0.0393873	GO:0044597	0.00140002	48.731	0.0582624	2	7	daunorubicin metabolic process
6_100	0.0393873	GO:0044598	0.00140002	48.731	0.0582624	2	7	doxorubicin metabolic process
8_50	0.0116859	GO:0070584	5.08082e-05	51.8732	0.0740671	3	18	mitochondrion morphogenesis
11_100	0.0247575	GO:0006333	8.59768e-05	7.46795	1.05527	7	124	chromatin assembly or disassembly
11_100	0.0247575	GO:0006323	0.000115783	7.09959	1.10633	7	130	DNA packaging
11_100	0.0247575	GO:0051704	0.000162879	3.74528	4.04178	13	499	multi-organism process
11_100	0.0462522	GO:0071824	0.000431851	5.65368	1.37015	7	161	protein-DNA complex subunit organization
11_100	0.0462522	GO:0006334	0.00054558	11.924	0.380201	4	46	nucleosome assembly
11_100	0.0462522	GO:0043207	0.000635733	2.91647	5.84654	15	687	response to external biotic stimulus
11_100	0.0462522	GO:0007596	0.000710012	4.54456	1.94517	8	228	blood coagulation
11_100	0.046553	GO:0032776	0.00081672	18.9886	0.187225	3	22	DNA methylation on cytosine
12_50	0.00319665	GO:0042361	1.97324e-05	Inf	0.00897784	2	2	menaquinone catabolic process
12_50	0.00319665	GO:0042377	1.97324e-05	Inf	0.00897784	2	2	vitamin K catabolic process
12_50	0.00637497	GO:0042376	5.90275e-05	462.783	0.0134668	2	3	phylloquinone catabolic process
12_50	0.0322259	GO:0009109	0.000543074	77.0942	0.0359113	2	8	coenzyme catabolic process
12_50	0.0322259	GO:0042182	0.000543074	77.0942	0.0359113	2	8	ketone catabolic process
12_50	0.0322259	GO:0007566	0.000641364	20.2095	0.170579	3	38	embryo implantation
12_50	0.0322259	GO:0009111	0.000696238	66.0745	0.0404003	2	9	vitamin catabolic process
12_100	0.0173399	GO:0042361	7.81075e-05	Inf	0.0177686	2	2	menaquinone catabolic process
12_100	0.0173399	GO:0042377	7.81075e-05	Inf	0.0177686	2	2	vitamin K catabolic process
12_100	0.0344786	GO:0042376	0.000232964	227.892	0.026653	2	3	phylloquinone catabolic process
12_100	0.0411346	GO:0036101	0.000463227	113.935	0.0355373	2	4	leukotriene B4 catabolic process
12_100	0.0411346	GO:1901523	0.000463227	113.935	0.0355373	2	4	icosanoid catabolic process

## Sheet: Community comparison (louv)
Cluster number and number of genes	Adjusted p-value	GOBPID	Pvalue	OddsRatio	ExpCount	Count	Size	Term

## Sheet: Community comparison (CONDOR)
Cluster number and number of genes	Adjusted p-value	GOBPID	Pvalue	OddsRatio	ExpCount	Count	Size	Term

## Sheet: Edge subtraction (Louvain)
Cluster number and number of genes	Adjusted p-value	GOBPID	Pvalue	OddsRatio	ExpCount	Count	Size	Term
1_50	2.51762e-06	GO:0002227	1.46373e-08	90.4082	0.0835126	5	19	innate immune response in mucosa
1_50	6.8867e-06	GO:0006323	8.11769e-08	17.6948	0.571402	8	130	DNA packaging
1_50	6.8867e-06	GO:0002251	1.20117e-07	54.9845	0.123071	5	28	organ or tissue specific immune response
1_50	1.92579e-05	GO:0006334	4.47858e-07	25.1452	0.29747	6	69	nucleosome assembly
1_50	4.3326e-05	GO:0019731	1.25948e-06	32.3779	0.193398	5	44	antibacterial humoral response
1_50	5.14199e-05	GO:0006333	1.79372e-06	19.4981	0.375563	6	87	chromatin assembly or disassembly
1_50	0.000173835	GO:0050830	7.07468e-06	22.1157	0.272515	5	62	defense response to Gram-positive bacterium
1_50	0.00403158	GO:0009298	0.000187515	157.674	0.021977	2	5	GDP-mannose biosynthetic process
1_50	0.011746	GO:0006959	0.000614615	8.16449	0.694473	5	158	humoral immune response
1_50	0.0478493	GO:0070085	0.00278193	5.72142	0.975779	5	222	glycosylation
1_100	2.14054e-06	GO:0002227	6.97246e-09	58.8934	0.158141	6	19	innate immune response in mucosa
1_100	8.618e-06	GO:0006334	8.59824e-08	17.2475	0.569072	8	69	nucleosome assembly
1_100	8.618e-06	GO:0002251	9.11729e-08	34.7711	0.23305	6	28	organ or tissue specific immune response
1_100	8.618e-06	GO:0006323	1.12287e-07	11.0591	1.08202	10	130	DNA packaging
1_100	3.30308e-05	GO:0006333	5.37962e-07	13.2772	0.718468	8	87	chromatin assembly or disassembly
1_100	7.85651e-05	GO:0019731	1.53547e-06	20.1002	0.366221	6	44	antibacterial humoral response
1_100	0.000520202	GO:0050830	1.18613e-05	13.6162	0.516039	6	62	defense response to Gram-positive bacterium
1_100	0.025863	GO:0009298	0.000673955	81.2337	0.041616	2	5	GDP-mannose biosynthetic process
1_100	0.0433437	GO:0006959	0.00127066	5.46324	1.20288	6	146	humoral immune response
2_50	0.0104489	GO:0030198	4.85996e-05	10.7555	0.672791	6	192	extracellular matrix organization
2_50	0.0401638	GO:0035987	0.000373616	24.5977	0.142149	3	38	endodermal cell differentiation
4_100	0.0224477	GO:0034340	4.23542e-05	10.6815	0.643599	6	74	response to type I interferon
4_100	0.045205	GO:0003408	0.000223235	232.945	0.0260918	2	3	optic cup formation involved in camera-type eye development
4_100	0.045205	GO:0006338	0.000255878	9.87658	0.570891	5	66	chromatin remodeling

## Sheet: Edge subtraction (CONDOR)
Cluster number and number of genes	Adjusted p-value	GOBPID	Pvalue	OddsRatio	ExpCount	Count	Size	Term
1_50	0.00556455	GO:0046832	1.97324e-05	Inf	0.00897784	2	2	negative regulation of RNA export from nucleus
1_100	0.0395224	GO:0046832	7.81075e-05	Inf	0.0177686	2	2	negative regulation of RNA export from nucleus
1_100	0.0444001	GO:0070647	0.000175495	3.31828	5.17545	15	584	protein modification by small protein conjugation or removal
2_50	0.0310403	GO:0008360	0.000100297	12.3063	0.470308	5	107	regulation of cell shape
2_50	0.0310403	GO:0048584	0.000263595	6.49672	1.30528	7	332	positive regulation of response to stimulus
2_50	0.0310403	GO:2000270	0.000280485	118.244	0.0263724	2	6	negative regulation of fibroblast apoptotic process
2_50	0.0427032	GO:0002253	0.000514496	4.95751	1.89442	8	431	activation of immune response
2_100	0.0143388	GO:0008360	2.89673e-05	8.96683	0.890583	7	107	regulation of cell shape
2_100	0.0216906	GO:0051770	8.76389e-05	46.2035	0.0915552	3	11	positive regulation of nitric-oxide synthase biosynthetic process
3_50	0.0104489	GO:0030198	4.85996e-05	10.7555	0.672791	6	192	extracellular matrix organization
3_50	0.0401638	GO:0035987	0.000373616	24.5977	0.142149	3	38	endodermal cell differentiation
4_50	0.000121185	GO:0002227	1.20993e-06	65.9287	0.0835126	4	19	innate immune response in mucosa
4_50	0.000121185	GO:0006323	1.40099e-06	14.9717	0.571402	7	130	DNA packaging
4_50	0.000358046	GO:0002251	6.20889e-06	41.1705	0.123071	4	28	organ or tissue specific immune response
4_50	0.000471271	GO:0006334	1.08964e-05	20.122	0.29747	5	69	nucleosome assembly
4_50	0.00112738	GO:0006333	3.40277e-05	15.6573	0.375563	5	87	chromatin assembly or disassembly
4_50	0.00112738	GO:0019731	3.90999e-05	24.6651	0.193398	4	44	antibacterial humoral response
4_50	0.00374774	GO:0050830	0.000151643	16.9816	0.272515	4	62	defense response to Gram-positive bacterium
4_50	0.00405502	GO:0009298	0.000187515	157.674	0.021977	2	5	GDP-mannose biosynthetic process
4_100	2.11963e-06	GO:0002227	6.97246e-09	58.8934	0.158141	6	19	innate immune response in mucosa
4_100	8.53378e-06	GO:0006334	8.59824e-08	17.2475	0.569072	8	69	nucleosome assembly
4_100	8.53378e-06	GO:0002251	9.11729e-08	34.7711	0.23305	6	28	organ or tissue specific immune response
4_100	8.53378e-06	GO:0006323	1.12287e-07	11.0591	1.08202	10	130	DNA packaging
4_100	3.27081e-05	GO:0006333	5.37962e-07	13.2772	0.718468	8	87	chromatin assembly or disassembly
4_100	7.77973e-05	GO:0019731	1.53547e-06	20.1002	0.366221	6	44	antibacterial humoral response
4_100	0.000515118	GO:0050830	1.18613e-05	13.6162	0.516039	6	62	defense response to Gram-positive bacterium
4_100	0.0256103	GO:0009298	0.000673955	81.2337	0.041616	2	5	GDP-mannose biosynthetic process
4_100	0.0429202	GO:0006959	0.00127066	5.46324	1.20288	6	146	humoral immune response

## Sheet: DEGs
DEG list	Adjusted p-value	GOBPID	Pvalue	OddsRatio	ExpCount	Count	Size	Term
top50	3.55659e-16	GO:0030199	1.00753e-18	139.763	0.15122	11	33	collagen fibril organization
top50	3.55488e-15	GO:0022617	2.0141e-17	45.7102	0.489475	14	109	extracellular matrix disassembly
top50	3.21588e-13	GO:0030574	2.73304e-15	59.3978	0.287371	11	64	collagen catabolic process
top50	2.00473e-12	GO:0044259	2.27165e-14	37.6109	0.471991	12	103	multicellular organismal macromolecule metabolic process
top50	3.69577e-12	GO:0009056	5.2348e-14	59.7739	0.263685	10	57	catabolic process
top50	3.83465e-12	GO:0001568	6.51781e-14	14.3968	2.16528	19	482	blood vessel development
top50	1.0866e-10	GO:0072358	2.15473e-12	17.2441	1.4157	15	374	cardiovascular system development
top50	1.0618e-08	GO:0001501	2.40635e-10	29.4344	0.420404	9	104	skeletal system development
top50	6.06734e-07	GO:0007492	1.54691e-08	30.4195	0.297858	7	65	endoderm development
top50	1.19813e-06	GO:0051674	3.39414e-08	6.17596	4.62368	19	1009	localization of cell
top50	9.43969e-06	GO:0001704	2.94155e-07	19.1159	0.453661	7	99	formation of primary germ layer
top50	1.32151e-05	GO:0035987	4.49239e-07	40.7565	0.158264	5	36	endodermal cell differentiation
top50	1.73734e-05	GO:0071230	6.39813e-07	37.6847	0.16955	5	37	cellular response to amino acid stimulus
top50	2.26567e-05	GO:0001957	8.98568e-07	347.022	0.0229122	3	5	intramembranous ossification
top50	3.98684e-05	GO:0007155	1.69412e-06	6.45734	2.76855	13	675	cell adhesion
top50	8.71863e-05	GO:0001503	3.95179e-06	25.2144	0.242891	5	59	ossification
top50	0.000164676	GO:0030198	7.93057e-06	15.3914	0.495209	6	174	extracellular matrix organization
top50	0.00023721	GO:0060322	1.20957e-05	34.2755	0.14501	4	32	head development
top50	0.000314381	GO:0007275	1.70453e-05	5.28844	6.36504	17	2060	multicellular organismal development
top50	0.000314381	GO:2000145	1.7812e-05	5.75201	2.38745	11	521	regulation of cell motility
top50	0.000345807	GO:1903225	2.05721e-05	Inf	0.00916487	2	2	negative regulation of endodermal cell differentiation
top50	0.000346857	GO:0007507	2.16172e-05	12.3365	0.577752	6	134	heart development
top50	0.000563254	GO:0043542	3.66993e-05	25.1115	0.190409	4	43	endothelial cell migration
top50	0.00063092	GO:0040017	4.28954e-05	8.60571	0.96127	7	212	positive regulation of locomotion
top50	0.000654109	GO:0001525	4.6325e-05	10.7624	0.663746	6	170	angiogenesis
top50	0.000729184	GO:0006898	5.37076e-05	10.3571	0.677201	6	150	receptor-mediated endocytosis
top50	0.000804519	GO:0060279	6.15354e-05	452.894	0.0137473	2	3	positive regulation of ovulation
top50	0.000902496	GO:0050900	7.15861e-05	13.285	0.438513	5	100	leukocyte migration
top50	0.00149368	GO:0035989	0.00012271	226.426	0.0183297	2	4	tendon development
top50	0.0016702	GO:0090132	0.000141944	8.59699	0.806509	6	176	epithelium migration
top50	0.00192493	GO:0032501	0.000169045	4.06598	11.6746	22	3444	multicellular organismal process
top50	0.00262286	GO:0060325	0.00024482	28.8587	0.123726	3	27	face morphogenesis
top50	0.00262286	GO:0048864	0.000245196	10.0506	0.568222	5	124	stem cell development
top50	0.00292693	GO:0048598	0.000281914	6.2735	1.30108	7	291	embryonic morphogenesis
top50	0.00299448	GO:0043589	0.000304982	113.191	0.0274946	2	6	skin morphogenesis
top50	0.00299448	GO:0048762	0.000305386	9.56273	0.595717	5	130	mesenchymal cell differentiation
top50	0.00371136	GO:0006928	0.00038901	3.88454	4.03448	12	1059	movement of cell or subcellular component
top50	0.00379593	GO:0060346	0.000408627	92.5043	0.0314283	2	7	bone trabecula formation
top50	0.00409707	GO:0040011	0.000452651	4.04475	3.50529	11	942	locomotion
top50	0.00435577	GO:0051272	0.000494863	5.66886	1.42514	7	311	positive regulation of cellular component movement
top50	0.00435577	GO:0009888	0.000505911	8.75378	0.674818	5	194	tissue development
top50	0.00448714	GO:0061383	0.00053388	21.6277	0.160385	3	35	trabecula morphogenesis
top50	0.00464623	GO:0070208	0.000565971	75.4468	0.0366595	2	8	protein heterotrimerization
top50	0.00612706	GO:0001101	0.000763713	6.19048	1.10479	6	246	response to acid chemical
top50	0.00654081	GO:0001667	0.000833815	6.07473	1.1227	6	245	ameboidal-type cell migration
top50	0.00693939	GO:0030208	0.000904283	56.5745	0.0458244	2	10	dermatan sulfate biosynthetic process
top50	0.00897684	GO:0010171	0.00119522	16.0784	0.210792	3	46	body morphogenesis
top50	0.0107761	GO:0030207	0.00155372	41.1335	0.0595717	2	13	chondroitin sulfate catabolic process
top50	0.0107761	GO:0035313	0.00155372	41.1335	0.0595717	2	13	wound healing, spreading of epidermal cells
top50	0.0107761	GO:0043206	0.00155372	41.1335	0.0595717	2	13	extracellular fibril organization
top50	0.0107761	GO:0044710	0.00155689	2.8987	7.58792	16	1610	single-organism metabolic process
top50	0.0114589	GO:0061035	0.00170687	14.1016	0.238287	3	52	regulation of cartilage development
top50	0.0114589	GO:0007517	0.00172045	6.41329	0.87355	5	193	muscle organ development
top50	0.0118149	GO:0050655	0.00180738	37.7021	0.0641541	2	14	dermatan sulfate proteoglycan metabolic process
top50	0.0122167	GO:0006026	0.00190345	13.546	0.247452	3	54	aminoglycan catabolic process
top50	0.0131073	GO:0032331	0.00207935	34.7987	0.0687366	2	15	negative regulation of chondrocyte differentiation
top50	0.014421	GO:0016525	0.0023377	12.5561	0.265781	3	58	negative regulation of angiogenesis
top50	0.014421	GO:2000811	0.00236946	32.31	0.073319	2	16	negative regulation of anoikis
top50	0.0155421	GO:0007044	0.00259769	30.6464	0.0767206	2	17	cell-substrate junction assembly
top50	0.0156278	GO:0071364	0.00267755	30.1532	0.0779014	2	17	cellular response to epidermal growth factor stimulus
top50	0.0156278	GO:0070167	0.00270056	11.9033	0.279529	3	61	regulation of biomineral tissue development
top50	0.0171141	GO:0050678	0.00300588	5.60939	0.992887	5	221	regulation of epithelial cell proliferation
top50	0.0171744	GO:1901343	0.0030964	11.3147	0.293276	3	64	negative regulation of vasculature development
top50	0.0171744	GO:0032879	0.00311377	4.10673	1.97318	7	438	regulation of localization
top50	0.0190312	GO:0048585	0.00355075	7.04459	0.632801	4	148	negative regulation of response to stimulus
top50	0.0190312	GO:0030168	0.00367888	5.33477	1.04021	5	227	platelet activation
top50	0.0190312	GO:0030206	0.00370805	25.1206	0.0916487	2	20	chondroitin sulfate biosynthetic process
top50	0.0190312	GO:0090505	0.00370805	25.1206	0.0916487	2	20	epiboly involved in wound healing
top50	0.0190312	GO:0009887	0.00371997	6.98063	0.642476	4	171	organ morphogenesis
top50	0.0198428	GO:0070482	0.00393483	6.79333	0.649139	4	143	response to oxygen levels
top50	0.020317	GO:0045992	0.00408643	23.7962	0.0962312	2	21	negative regulation of embryonic development
top50	0.0226928	GO:0007167	0.00462856	5.07386	1.10178	5	248	enzyme linked receptor protein signaling pathway
top50	0.0227482	GO:0018149	0.00470429	21.9876	0.103284	2	23	peptide cross-linking
top50	0.0253966	GO:0042346	0.00532393	20.5455	0.109978	2	24	positive regulation of NF-kappaB import into nucleus
top50	0.0254449	GO:2000241	0.00540614	9.19043	0.35743	3	78	regulation of reproductive process
top50	0.0264196	GO:0016043	0.00575888	3.99464	2.31595	7	741	cellular component organization
top50	0.0264196	GO:0007160	0.00576291	6.07122	0.722919	4	161	cell-matrix adhesion
top50	0.0266813	GO:0022603	0.00589559	6.0812	0.730629	4	186	regulation of anatomical structure morphogenesis
top50	0.0278498	GO:0010470	0.00623268	18.8298	0.119143	2	26	regulation of gastrulation
top50	0.0285689	GO:0043588	0.00647453	5.86943	0.747637	4	170	skin development
top50	0.0292498	GO:0055093	0.00671171	18.0749	0.123726	2	27	response to hyperoxia
top50	0.0305739	GO:0030335	0.00715698	4.53081	1.22004	5	277	positive regulation of cell migration
top50	0.0305739	GO:0009743	0.00718877	5.68022	0.769849	4	168	response to carbohydrate
top50	0.0308394	GO:0090092	0.00733855	5.64525	0.774432	4	169	regulation of transmembrane receptor protein serine/threonine kinase signaling pathway
top50	0.031681	GO:0001937	0.00771831	16.7329	0.132891	2	29	negative regulation of endothelial cell proliferation
top50	0.031681	GO:0032964	0.00771831	16.7329	0.132891	2	29	collagen biosynthetic process
top50	0.0325999	GO:0006023	0.00803455	7.91379	0.412419	3	90	aminoglycan biosynthetic process
top50	0.0335937	GO:0034330	0.00837462	15.9969	0.138577	2	31	cell junction organization
top50	0.0345022	GO:0001837	0.00869886	15.6563	0.141287	2	32	epithelial to mesenchymal transition
top50	0.0359161	GO:0010810	0.00915707	7.53333	0.432676	3	96	regulation of cell-substrate adhesion
top50	0.0390575	GO:0051093	0.0100687	4.17879	1.33052	5	330	negative regulation of developmental process
top50	0.0398964	GO:0045766	0.0104236	7.16576	0.453661	3	99	positive regulation of angiogenesis
top50	0.0398964	GO:0031670	0.0105109	14.1117	0.155803	2	34	cellular response to nutrient
top50	0.0417427	GO:0002011	0.0111156	13.6828	0.160385	2	35	morphogenesis of an epithelial sheet
top50	0.043606	GO:0007157	0.0117353	13.2791	0.164968	2	36	heterophilic cell-cell adhesion via plasma membrane cell adhesion molecules
top50	0.0444787	GO:0000902	0.0122128	2.87646	3.16723	8	726	cell morphogenesis
top50	0.0444787	GO:1903510	0.0122222	6.74041	0.481156	3	105	mucopolysaccharide metabolic process
top50	0.0464204	GO:0016192	0.0128872	2.83231	3.18828	8	689	vesicle-mediated transport
top50	0.0464223	GO:0007566	0.0130193	12.539	0.174133	2	38	embryo implantation
top100	1.05974e-18	GO:0022617	2.76476e-21	31.0585	0.97895	20	109	extracellular matrix disassembly
top100	1.05974e-18	GO:0030574	3.5802e-21	48.2895	0.574743	17	64	collagen catabolic process
top100	1.354e-18	GO:0030199	6.86148e-21	93.8985	0.299355	14	33	collagen fibril organization
top100	4.88474e-18	GO:0044259	3.3005e-20	30.4835	0.93435	19	103	multicellular organismal macromolecule metabolic process
top100	5.46663e-18	GO:0009056	4.61709e-20	49.43	0.542952	16	58	catabolic process
top100	7.0567e-17	GO:0001568	7.15206e-19	10.7207	4.33056	31	482	blood vessel development
top100	9.20115e-16	GO:0072358	1.08797e-17	12.4985	3.08551	26	374	cardiovascular system development
top100	8.69923e-14	GO:0007155	1.17557e-15	16.5934	1.63274	19	210	cell adhesion
top100	9.51185e-08	GO:0007275	1.44606e-09	5.02531	13.4121	35	2060	multicellular organismal development
top100	3.55164e-07	GO:0007492	5.9994e-09	19.2492	0.589638	9	65	endoderm development
top100	5.39081e-07	GO:0030198	1.00167e-08	12.4532	1.10033	11	168	extracellular matrix organization
top100	6.27786e-07	GO:0001501	1.27254e-08	17.488	0.640687	9	81	skeletal system development
top100	1.07748e-06	GO:0035987	2.36609e-08	28.9847	0.319895	7	36	endodermal cell differentiation
top100	1.41541e-06	GO:0071230	3.34726e-08	27.3933	0.33564	7	37	cellular response to amino acid stimulus
top100	1.93917e-06	GO:0001525	4.91344e-08	10.449	1.27364	11	161	angiogenesis
top100	5.49817e-06	GO:0032501	1.48599e-07	3.93084	21.7332	42	3077	multicellular organismal process
top100	8.78363e-06	GO:0001704	2.52233e-07	11.9386	0.898064	9	99	formation of primary germ layer
top100	1.42481e-05	GO:0070208	4.3322e-07	113.892	0.0725708	4	8	protein heterotrimerization
top100	2.0573e-05	GO:0001503	6.60281e-07	16.7101	0.508377	7	59	ossification
top100	2.17554e-05	GO:0051272	7.3498e-07	5.84909	2.82119	14	311	positive regulation of cellular component movement
top100	0.000201347	GO:0001957	7.14239e-06	169.053	0.0453568	3	5	intramembranous ossification
top100	0.000629323	GO:1901343	2.3387e-05	11.9795	0.580567	6	64	negative regulation of vasculature development
top100	0.000788453	GO:0045766	3.06325e-05	8.88019	0.898064	7	99	positive regulation of angiogenesis
top100	0.00196363	GO:1903225	8.14488e-05	Inf	0.0181427	2	2	negative regulation of endodermal cell differentiation
top100	0.00196363	GO:0030208	8.29235e-05	48.2781	0.0907136	3	10	dermatan sulfate biosynthetic process
top100	0.00278447	GO:0006026	0.000123199	11.6981	0.489853	5	54	aminoglycan catabolic process
top100	0.00278447	GO:0001937	0.000126995	18.1867	0.263069	4	29	negative regulation of endothelial cell proliferation
top100	0.00321588	GO:0016525	0.000152102	11.1412	0.511785	5	57	negative regulation of angiogenesis
top100	0.00327665	GO:0050678	0.000160511	5.06311	1.98577	9	221	regulation of epithelial cell proliferation
top100	0.00370022	GO:0051271	0.000190921	5.57945	1.59656	8	176	negative regulation of cellular component movement
top100	0.00370022	GO:0030207	0.000193761	33.7851	0.117928	3	13	chondroitin sulfate catabolic process
top100	0.00399186	GO:0009888	0.000215776	6.4502	1.23144	7	174	tissue development
top100	0.00399447	GO:0050795	0.000222665	5.44761	1.63284	8	180	regulation of behavior
top100	0.00402865	GO:0035582	0.000242899	223.053	0.0272141	2	3	sequestering of BMP in extracellular matrix
top100	0.00402865	GO:0060279	0.000242899	223.053	0.0272141	2	3	positive regulation of ovulation
top100	0.00402865	GO:0050655	0.000244985	30.7108	0.126999	3	14	dermatan sulfate proteoglycan metabolic process
top100	0.00468275	GO:0070482	0.000292672	6.04955	1.28476	7	143	response to oxygen levels
top100	0.0054428	GO:0002688	0.0003529	9.17146	0.611522	5	68	regulation of leukocyte chemotaxis
top100	0.0054428	GO:0040017	0.0003676	5.04572	1.7607	8	207	positive regulation of locomotion
top100	0.0054428	GO:0007167	0.000371493	4.50753	2.22859	9	248	enzyme linked receptor protein signaling pathway
top100	0.0054428	GO:0060326	0.000383097	5.00385	1.76946	8	197	cell chemotaxis
top100	0.0054428	GO:0022603	0.000386144	5.78339	1.34767	7	165	regulation of anatomical structure morphogenesis
top100	0.00558537	GO:0050921	0.000412262	6.85127	0.970635	6	107	positive regulation of chemotaxis
top100	0.00558537	GO:0001101	0.000417994	5.6862	1.36277	7	157	response to acid chemical
top100	0.00558537	GO:0000902	0.000424564	2.9376	6.26408	16	726	cell morphogenesis
top100	0.00571779	GO:0048729	0.000452505	3.70698	3.31609	11	377	tissue morphogenesis
top100	0.00571779	GO:0019800	0.000482922	111.516	0.0362854	2	4	peptide cross-linking via chondroitin 4-sulfate glycosaminoglycan
top100	0.00571779	GO:0035989	0.000482922	111.516	0.0362854	2	4	tendon development
top100	0.00571779	GO:0090027	0.000482922	111.516	0.0362854	2	4	negative regulation of monocyte chemotaxis
top100	0.00571779	GO:0090131	0.000482922	111.516	0.0362854	2	4	mesenchyme migration
top100	0.00634466	GO:0043542	0.000546584	11.9442	0.380818	4	43	endothelial cell migration
top100	0.00638122	GO:0061564	0.000560512	2.94335	5.76031	15	635	axon development
top100	0.00656466	GO:0007160	0.000598302	5.33197	1.44584	7	161	cell-matrix adhesion
top100	0.00656466	GO:0010812	0.000598804	11.6427	0.390068	4	43	negative regulation of cell-substrate adhesion
top100	0.00723737	GO:0048598	0.000672391	4.12698	2.41645	9	282	embryonic morphogenesis
top100	0.00746041	GO:1900047	0.000713006	11.0726	0.408211	4	45	negative regulation of hemostasis
top100	0.00746041	GO:0006935	0.000721289	3.29947	4.08598	12	486	chemotaxis
top100	0.00746041	GO:0030206	0.000737545	19.8605	0.181427	3	20	chondroitin sulfate biosynthetic process
top100	0.00746041	GO:0007411	0.00074352	3.27246	4.08741	12	454	axon guidance
top100	0.00751847	GO:0050819	0.000775526	10.808	0.417282	4	46	negative regulation of coagulation
top100	0.00751847	GO:1904035	0.000775526	10.808	0.417282	4	46	regulation of epithelial cell apoptotic process
top100	0.00751847	GO:0010757	0.000800108	74.3368	0.0453568	2	5	negative regulation of plasminogen activation
top100	0.00751847	GO:0071692	0.000800108	74.3368	0.0453568	2	5	protein localization to extracellular region
top100	0.00764291	GO:0051179	0.00082626	3.1501	4.81645	13	494	localization
top100	0.00805286	GO:0048812	0.000884182	2.91854	5.38937	14	601	neuron projection morphogenesis
top100	0.00807663	GO:0048864	0.000900436	5.85472	1.12485	6	124	stem cell development
top100	0.00848779	GO:0006898	0.000960611	5.78142	1.13928	6	130	receptor-mediated endocytosis
top100	0.00880757	GO:0007507	0.00101168	5.72437	1.15113	6	132	heart development
top100	0.00908268	GO:0018149	0.00105874	17.2402	0.204416	3	23	peptide cross-linking
top100	0.00908268	GO:0090132	0.00107466	4.79875	1.59656	7	176	epithelium migration
top100	0.00908268	GO:0044710	0.00108931	2.44505	10.5648	21	1205	single-organism metabolic process
top100	0.00916836	GO:0048667	0.00111507	2.73619	6.15945	15	679	cell morphogenesis involved in neuron differentiation
top100	0.00933671	GO:0048762	0.00115132	5.56824	1.17928	6	130	mesenchymal cell differentiation
top100	0.00941727	GO:0032914	0.00119307	55.7474	0.0544281	2	6	positive regulation of transforming growth factor beta1 production
top100	0.00941727	GO:0043589	0.00119307	55.7474	0.0544281	2	6	skin morphogenesis
top100	0.0125112	GO:0002686	0.00161712	14.6711	0.235855	3	26	negative regulation of leukocyte migration
top100	0.0125112	GO:0060346	0.0016273	45.0638	0.0628566	2	7	bone trabecula formation
top100	0.0128439	GO:0001667	0.00169227	3.92889	2.22248	8	245	ameboidal-type cell migration
top100	0.0133745	GO:0055093	0.00180736	14.0585	0.244927	3	27	response to hyperoxia
top100	0.0133745	GO:0060325	0.00180736	14.0585	0.244927	3	27	face morphogenesis
top100	0.0144504	GO:0001938	0.00197717	8.24321	0.53521	4	59	positive regulation of endothelial cell proliferation
top100	0.0150372	GO:0050900	0.00209026	6.02819	0.905315	5	108	leukocyte migration
top100	0.0150372	GO:0009612	0.00210826	8.08834	0.544527	4	62	response to mechanical stimulus
top100	0.0153281	GO:0033629	0.00220083	37.1579	0.0725708	2	8	negative regulation of cell adhesion mediated by integrin
top100	0.0153281	GO:0051918	0.00220083	37.1579	0.0725708	2	8	negative regulation of fibrinolysis
top100	0.0161637	GO:0035295	0.0023481	3.16649	3.46036	10	381	tube development
top100	0.0177991	GO:1903510	0.00261575	5.70435	0.952492	5	105	mucopolysaccharide metabolic process
top100	0.0189234	GO:0048263	0.00281294	31.8466	0.0816422	2	9	determination of dorsal identity
top100	0.0197112	GO:0060485	0.00296333	11.6062	0.28991	3	34	mesenchyme development
top100	0.0242215	GO:0030335	0.00373572	4.35757	1.49021	6	175	positive regulation of cell migration
top100	0.0242215	GO:1901342	0.00375427	5.22354	1.03594	5	121	regulation of vasculature development
top100	0.0242215	GO:0032990	0.00376416	2.32117	7.68344	16	847	cell part morphogenesis
top100	0.0244298	GO:0061383	0.00383779	10.5359	0.317497	3	35	trabecula morphogenesis
top100	0.025271	GO:0043588	0.00401262	4.28665	1.51118	6	170	skin development
top100	0.0255789	GO:0061061	0.00413028	4.26555	1.52132	6	176	muscle structure development
top100	0.0255789	GO:0032964	0.00417549	24.9882	0.0989227	2	11	collagen biosynthetic process
top100	0.0255789	GO:0051094	0.00420904	4.25877	1.52948	6	186	positive regulation of developmental process
top100	0.0255789	GO:0040037	0.00424704	24.7649	0.0997849	2	11	negative regulation of fibroblast growth factor receptor signaling pathway
top100	0.0255789	GO:0030193	0.00429389	6.56194	0.662209	4	73	regulation of blood coagulation
top100	0.0255789	GO:0040011	0.00432075	3.39388	2.61165	8	376	locomotion
top100	0.0258123	GO:0051216	0.00440379	9.96916	0.332829	3	40	cartilage development
top100	0.0262075	GO:0030168	0.00451548	3.66828	2.0592	7	227	platelet activation
top100	0.0282956	GO:0010951	0.0049628	4.09262	1.57842	6	174	negative regulation of endopeptidase activity
top100	0.0282956	GO:0042340	0.00506644	22.2863	0.108856	2	12	keratan sulfate catabolic process
top100	0.0282956	GO:0072109	0.00506644	22.2863	0.108856	2	12	glomerular mesangium development
top100	0.0282956	GO:0090026	0.00506644	22.2863	0.108856	2	12	positive regulation of monocyte chemotaxis
top100	0.0300831	GO:2000241	0.00543732	6.11566	0.707566	4	78	regulation of reproductive process
top100	0.0311842	GO:0035313	0.00595239	20.2584	0.117928	2	13	wound healing, spreading of epidermal cells
top100	0.0311842	GO:0043206	0.00595239	20.2584	0.117928	2	13	extracellular fibril organization
top100	0.0311842	GO:0050930	0.00595239	20.2584	0.117928	2	13	induction of positive chemotaxis
top100	0.0311842	GO:0071732	0.00595239	20.2584	0.117928	2	13	cellular response to nitric oxide
top100	0.0311842	GO:0090280	0.00595239	20.2584	0.117928	2	13	positive regulation of calcium ion import
top100	0.0311842	GO:1900116	0.00595239	20.2584	0.117928	2	13	extracellular negative regulation of signal transduction
top100	0.0332869	GO:0001666	0.00640999	4.56966	1.17572	5	131	response to hypoxia
top100	0.0336836	GO:0090092	0.00654327	5.78492	0.745712	4	86	regulation of transmembrane receptor protein serine/threonine kinase signaling pathway
top100	0.0360224	GO:0002576	0.00705845	5.65376	0.761994	4	84	platelet degranulation
top100	0.0390617	GO:0030166	0.00779506	8.01976	0.408211	3	45	proteoglycan biosynthetic process
top100	0.0390617	GO:0050654	0.00779506	8.01976	0.408211	3	45	chondroitin sulfate proteoglycan metabolic process
top100	0.0390617	GO:0009719	0.00785193	3.31485	2.2944	7	290	response to endogenous stimulus
top100	0.0390666	GO:0032331	0.00791891	17.1385	0.13607	2	15	negative regulation of chondrocyte differentiation
top100	0.0393601	GO:0007517	0.00804488	3.67986	1.7471	6	193	muscle organ development
top100	0.0402016	GO:0010171	0.0082848	7.83251	0.417282	3	46	body morphogenesis
top100	0.04261	GO:0044344	0.00887966	16.0311	0.144172	2	16	cellular response to fibroblast growth factor stimulus
top100	0.04261	GO:0016043	0.00897559	2.88134	3.66435	9	602	cellular component organization
top100	0.04261	GO:2000811	0.00899705	15.9128	0.145142	2	16	negative regulation of anoikis
top100	0.043778	GO:0048146	0.00931762	7.48298	0.435425	3	48	positive regulation of fibroblast proliferation
top100	0.0444756	GO:0030155	0.00959257	7.3939	0.439941	3	53	regulation of cell adhesion
top100	0.0444756	GO:0009887	0.00966954	5.14971	0.835405	4	112	organ morphogenesis
top100	0.0444756	GO:0051591	0.00969147	7.36886	0.44169	3	49	response to cAMP
top100	0.0445626	GO:0007044	0.00983922	15.091	0.151843	2	17	cell-substrate junction assembly
top100	0.0445626	GO:0014812	0.00986097	7.31961	0.444496	3	49	muscle cell migration
top100	0.0445982	GO:0045992	0.00994418	15.0043	0.15268	2	17	negative regulation of embryonic development
top100	0.0447836	GO:0005975	0.010092	4.07201	1.31365	5	142	carbohydrate metabolic process
top100	0.0447836	GO:0071364	0.0101368	14.8505	0.154213	2	17	cellular response to epidermal growth factor stimulus
top100	0.0482845	GO:0002687	0.0111944	4.91071	0.87085	4	96	positive regulation of leukocyte migration
top100	0.0482845	GO:0060429	0.0111999	3.06761	2.44904	7	275	epithelium development
top100	0.0482845	GO:0022008	0.0112302	2.15402	7.16449	14	831	neurogenesis
top100	0.0482845	GO:0002063	0.0113371	13.9211	0.163284	2	18	chondrocyte development
top100	0.0482845	GO:0021544	0.0113371	13.9211	0.163284	2	18	subpallium development
top200	1.15527e-19	GO:0022617	1.2238e-22	20.0194	1.92731	26	109	extracellular matrix disassembly
top200	2.83422e-19	GO:0044259	6.0047e-22	20.2506	1.83017	25	103	multicellular organismal macromolecule metabolic process
top200	3.4143e-19	GO:0030574	1.08505e-21	30.4012	1.13152	21	64	collagen catabolic process
top200	4.5527e-17	GO:0009056	1.92911e-19	29.211	1.06674	19	58	catabolic process
top200	2.02967e-14	GO:0030199	1.17758e-16	43.8923	0.586365	14	33	collagen fibril organization
top200	2.02967e-14	GO:0072358	1.29004e-16	7.3097	6.09842	34	374	cardiovascular system development
top200	1.05939e-12	GO:0007155	7.85563e-15	9.74452	3.20102	24	210	cell adhesion
top200	3.19392e-10	GO:0030198	2.70671e-12	9.87039	2.41128	19	166	extracellular matrix organization
top200	8.70506e-07	GO:0035987	8.29931e-09	19.5084	0.633056	9	36	endodermal cell differentiation
top200	1.11678e-06	GO:0071230	1.18302e-08	18.602	0.657439	9	37	cellular response to amino acid stimulus
top200	1.38995e-06	GO:0007492	1.61964e-08	11.8911	1.15496	11	65	endoderm development
top200	3.23036e-06	GO:0001704	4.10639e-08	10.7281	1.25823	11	71	formation of primary germ layer
top200	7.07536e-06	GO:0040012	9.7436e-08	3.89501	7.45879	25	435	regulation of locomotion
top200	4.0215e-05	GO:0001501	5.96409e-07	9.1459	1.297	10	81	skeletal system development
top200	6.48905e-05	GO:0007275	1.0311e-06	2.60885	24.1306	47	1781	multicellular organismal development
top200	7.95999e-05	GO:0045766	1.34915e-06	7.27304	1.75909	11	99	positive regulation of angiogenesis
top200	0.000104337	GO:0007160	1.87895e-06	6.28308	2.19401	12	125	cell-matrix adhesion
top200	0.000279049	GO:1900046	5.32086e-06	8.11041	1.29711	9	73	regulation of hemostasis
top200	0.000306302	GO:0070208	6.39476e-06	56.4462	0.142149	4	8	protein heterotrimerization
top200	0.000306302	GO:0001525	6.48945e-06	5.50923	2.46853	12	155	angiogenesis
top200	0.000335276	GO:0050818	7.45848e-06	7.74503	1.35042	9	76	regulation of coagulation
top200	0.00036622	GO:0001503	8.5348e-06	7.59036	1.37084	9	82	ossification
top200	0.000381417	GO:0030335	9.29301e-06	4.88455	2.99697	13	175	positive regulation of cell migration
top200	0.000857594	GO:0035989	2.18032e-05	168.481	0.0710745	3	4	tendon development
top200	0.00109505	GO:0010952	2.90001e-05	32.2236	0.19563	4	11	positive regulation of peptidase activity
top200	0.0013315	GO:0007167	3.66726e-05	3.77285	4.43215	15	248	enzyme linked receptor protein signaling pathway
top200	0.00144391	GO:0000902	4.12983e-05	2.54149	12.4578	28	726	cell morphogenesis
top200	0.00152064	GO:0051179	4.51038e-05	2.84723	9.35368	23	494	localization
top200	0.00175107	GO:0001957	5.37935e-05	84.2326	0.0888432	3	5	intramembranous ossification
top200	0.0021435	GO:0048598	6.81197e-05	5.08004	2.19654	10	133	embryonic morphogenesis
top200	0.00242679	GO:0071711	8.4092e-05	22.5656	0.248761	4	14	basement membrane organization
top200	0.00242679	GO:0022603	8.41904e-05	4.50595	2.71157	11	165	regulation of anatomical structure morphogenesis
top200	0.00242679	GO:0006898	8.48348e-05	4.93678	2.25405	10	130	receptor-mediated endocytosis
top200	0.00257616	GO:0001568	9.27853e-05	9.31389	0.74605	6	51	blood vessel development
top200	0.00261478	GO:0035295	9.69463e-05	3.14878	5.95859	17	341	tube development
top200	0.00369938	GO:0001937	0.000141078	11.8007	0.51529	5	29	negative regulation of endothelial cell proliferation
top200	0.00384797	GO:1904035	0.000150821	8.52962	0.817357	6	46	regulation of epithelial cell apoptotic process
top200	0.00455553	GO:0061439	0.000183379	42.1083	0.12438	3	7	kidney vasculature morphogenesis
top200	0.00532216	GO:0070482	0.000219877	4.3558	2.52894	10	143	response to oxygen levels
top200	0.00555746	GO:1901342	0.000235486	4.77248	2.08326	9	121	regulation of vasculature development
top200	0.00644571	GO:0051918	0.00028957	33.6834	0.142149	3	8	negative regulation of fibrinolysis
top200	0.00644571	GO:0010812	0.000301353	9.80697	0.60146	5	34	negative regulation of cell-substrate adhesion
top200	0.00644571	GO:0072210	0.000307607	9.76142	0.604134	5	34	metanephric nephron development
top200	0.00644571	GO:0018277	0.000314092	Inf	0.0355373	2	2	protein deamination
top200	0.00644571	GO:1903225	0.000314092	Inf	0.0355373	2	2	negative regulation of endodermal cell differentiation
top200	0.00644571	GO:1904237	0.000314092	Inf	0.0355373	2	2	positive regulation of substrate-dependent cell migration, cell attachment to substrate
top200	0.00756276	GO:0048812	0.000376536	2.48635	9.26641	21	521	neuron projection morphogenesis
top200	0.00796395	GO:0048701	0.000404947	9.1299	0.639671	5	36	embryonic cranial skeleton morphogenesis
top200	0.0089991	GO:0048585	0.000467114	4.32347	2.28672	9	143	negative regulation of response to stimulus
top200	0.00907633	GO:0006935	0.000480738	2.56317	8.11535	19	474	chemotaxis
top200	0.00937418	GO:0048762	0.000506444	4.26638	2.30992	9	130	mesenchymal cell differentiation
top200	0.0103738	GO:0061036	0.000597753	24.1498	0.177016	3	10	positive regulation of cartilage development
top200	0.0103738	GO:0016043	0.000601521	2.668	7.78757	18	556	cellular component organization
top200	0.0103738	GO:0030208	0.000604405	24.055	0.177686	3	10	dermatan sulfate biosynthetic process
top200	0.0103738	GO:2000353	0.000604405	24.055	0.177686	3	10	positive regulation of endothelial cell apoptotic process
top200	0.0103787	GO:0010811	0.000615688	8.2352	0.698264	5	40	positive regulation of cell-substrate adhesion
top200	0.01046	GO:0018149	0.000631591	11.9931	0.404528	4	23	peptide cross-linking
top200	0.0109927	GO:0090092	0.000690504	5.20972	1.48332	7	86	regulation of transmembrane receptor protein serine/threonine kinase signaling pathway
top200	0.0109927	GO:0009612	0.000695826	6.22933	1.07734	6	62	response to mechanical stimulus
top200	0.0109927	GO:1901343	0.000698689	6.22712	1.07848	6	61	negative regulation of vasculature development
top200	0.0123066	GO:0071772	0.000795238	4.43828	1.97232	8	111	response to BMP
top200	0.0127403	GO:0001958	0.000911952	10.7343	0.444216	4	25	endochondral ossification
top200	0.0127403	GO:0042060	0.000914977	5.88126	1.13367	6	68	wound healing
top200	0.0127403	GO:0035582	0.000931229	111.723	0.0533059	2	3	sequestering of BMP in extracellular matrix
top200	0.0127403	GO:0038091	0.000931229	111.723	0.0533059	2	3	positive regulation of cell proliferation by VEGF-activated platelet derived growth factor receptor signaling pathway
top200	0.0127403	GO:0060279	0.000931229	111.723	0.0533059	2	3	positive regulation of ovulation
top200	0.0127403	GO:0072275	0.000931229	111.723	0.0533059	2	3	metanephric glomerulus morphogenesis
top200	0.0127403	GO:0072277	0.000931229	111.723	0.0533059	2	3	metanephric glomerular capillary formation
top200	0.0127403	GO:2001202	0.000931229	111.723	0.0533059	2	3	negative regulation of transforming growth factor-beta secretion
top200	0.014556	GO:0072109	0.00107937	18.7059	0.213224	3	12	glomerular mesangium development
top200	0.0155901	GO:0090132	0.00117256	3.4595	3.12728	10	176	epithelium migration
top200	0.0161044	GO:0042698	0.0012283	4.68827	1.63471	7	92	ovulation cycle
top200	0.0161969	GO:0090090	0.00125251	4.11524	2.11447	8	119	negative regulation of canonical Wnt signaling pathway
top200	0.0176669	GO:0030207	0.00138491	16.8337	0.230992	3	13	chondroitin sulfate catabolic process
top200	0.0178291	GO:0001667	0.00141651	2.9715	4.35332	12	245	ameboidal-type cell migration
top200	0.0192352	GO:0048146	0.0015486	6.57448	0.852894	5	48	positive regulation of fibroblast proliferation
top200	0.0195234	GO:0048864	0.00163112	3.93596	2.20331	8	124	stem cell development
top200	0.0195234	GO:0048667	0.00165096	2.18995	10.3979	21	583	cell morphogenesis involved in neuron differentiation
top200	0.0195234	GO:0050655	0.00173967	15.3019	0.248761	3	14	dermatan sulfate proteoglycan metabolic process
top200	0.0195234	GO:0050878	0.00179504	2.21827	9.7598	20	552	regulation of body fluid levels
top200	0.0195234	GO:0055024	0.00183403	55.9626	0.0709459	2	4	regulation of cardiac muscle tissue development
top200	0.0195234	GO:0019800	0.00184066	55.8564	0.0710745	2	4	peptide cross-linking via chondroitin 4-sulfate glycosaminoglycan
top200	0.0195234	GO:0060235	0.00184066	55.8564	0.0710745	2	4	lens induction in camera-type eye
top200	0.0195234	GO:0060244	0.00184066	55.8564	0.0710745	2	4	negative regulation of cell proliferation involved in contact inhibition
top200	0.0195234	GO:0060686	0.00184066	55.8564	0.0710745	2	4	negative regulation of prostatic bud formation
top200	0.0195234	GO:0070278	0.00184066	55.8564	0.0710745	2	4	extracellular matrix constituent secretion
top200	0.0195234	GO:0090027	0.00184066	55.8564	0.0710745	2	4	negative regulation of monocyte chemotaxis
top200	0.0195234	GO:0090131	0.00184066	55.8564	0.0710745	2	4	mesenchyme migration
top200	0.0195234	GO:0090191	0.00184066	55.8564	0.0710745	2	4	negative regulation of branching involved in ureteric bud morphogenesis
top200	0.0209783	GO:0061564	0.00200005	2.11276	11.2831	22	635	axon development
top200	0.0213276	GO:0043434	0.00212237	6.08635	0.915244	5	51	response to peptide hormone
top200	0.0213276	GO:0032101	0.00213445	2.49434	6.48089	15	376	regulation of response to external stimulus
top200	0.0213276	GO:0003417	0.00214632	14.0254	0.26653	3	15	growth plate cartilage development
top200	0.0213276	GO:0032331	0.00214632	14.0254	0.26653	3	15	negative regulation of chondrocyte differentiation
top200	0.0213276	GO:2000647	0.00214632	14.0254	0.26653	3	15	negative regulation of stem cell proliferation
top200	0.0223417	GO:0022008	0.00227204	1.97318	14.4104	26	831	neurogenesis
top200	0.0250328	GO:0061298	0.00260731	12.9453	0.284298	3	16	retina vasculature development in camera-type eye
top200	0.0250328	GO:0072087	0.00260731	12.9453	0.284298	3	16	renal vesicle development
top200	0.0250328	GO:0006026	0.00262526	5.76613	0.959506	5	54	aminoglycan catabolic process
top200	0.0258491	GO:0007411	0.00274236	2.28359	8.0045	17	454	axon guidance
top200	0.0258491	GO:0007507	0.00276564	4.02183	1.8819	7	112	heart development
top200	0.0272582	GO:0001554	0.0030319	37.234	0.0888432	2	5	luteolysis
top200	0.0272582	GO:0010757	0.0030319	37.234	0.0888432	2	5	negative regulation of plasminogen activation
top200	0.0272582	GO:0044539	0.0030319	37.234	0.0888432	2	5	long-chain fatty acid import
top200	0.0272582	GO:0071692	0.0030319	37.234	0.0888432	2	5	protein localization to extracellular region
top200	0.0275593	GO:0043588	0.00309458	3.2285	2.99055	9	170	skin development
top200	0.0281021	GO:0016525	0.00325702	5.46143	1.00758	5	57	negative regulation of angiogenesis
top200	0.0281021	GO:2000026	0.00327645	4.48652	1.45205	6	95	regulation of multicellular organismal development
top200	0.0281021	GO:0035567	0.00328728	7.26465	0.621902	4	35	non-canonical Wnt signaling pathway
top200	0.0281021	GO:0061383	0.00328728	7.26465	0.621902	4	35	trabecula morphogenesis
top200	0.0281021	GO:0010628	0.00330437	3.20266	3.02527	9	171	positive regulation of gene expression
top200	0.0308039	GO:0032967	0.00370129	11.2171	0.319835	3	18	positive regulation of collagen biosynthetic process
top200	0.0308039	GO:0044253	0.00370129	11.2171	0.319835	3	18	positive regulation of multicellular organismal metabolic process
top200	0.0308039	GO:0051270	0.00372782	2.75915	4.272	11	267	regulation of cellular component movement
top200	0.0308039	GO:0002576	0.00375259	4.35828	1.49257	6	84	platelet degranulation
top200	0.0314946	GO:0001938	0.0038701	5.22973	1.04835	5	59	positive regulation of endothelial cell proliferation
top200	0.0322989	GO:0030168	0.00400315	3.09715	3.10919	9	176	platelet activation
top200	0.0345082	GO:0007566	0.00444668	6.62176	0.675208	4	38	embryo implantation
top200	0.0345082	GO:0046545	0.00446287	4.19565	1.54587	6	87	development of primary female sexual characteristics
top200	0.0345082	GO:0010464	0.00447304	27.9947	0.106349	2	6	regulation of mesenchymal cell proliferation
top200	0.0345082	GO:0032914	0.00449476	27.9229	0.106612	2	6	positive regulation of transforming growth factor beta1 production
top200	0.0345082	GO:0043589	0.00449476	27.9229	0.106612	2	6	skin morphogenesis
top200	0.0345082	GO:0030324	0.0044963	3.66086	2.05398	7	117	lung development
top200	0.0369769	GO:0042476	0.00485713	4.93463	1.10485	5	63	odontogenesis
top200	0.0374468	GO:0030030	0.00500591	1.91785	12.9486	23	738	cell projection organization
top200	0.0374468	GO:0001502	0.00503786	9.89556	0.355373	3	20	cartilage condensation
top200	0.0374468	GO:0030206	0.00503786	9.89556	0.355373	3	20	chondroitin sulfate biosynthetic process
top200	0.0419438	GO:0044763	0.0056873	3.0305	4.13635	10	300	single-organism cellular process
top200	0.0421277	GO:0030511	0.00580149	9.34492	0.373141	3	21	positive regulation of transforming growth factor beta receptor signaling pathway
top200	0.0421277	GO:0090504	0.00580149	9.34492	0.373141	3	21	epiboly
top200	0.0441431	GO:0060346	0.00615801	22.4535	0.123749	2	7	bone trabecula formation
top200	0.0441431	GO:0035414	0.00621931	22.3362	0.12438	2	7	negative regulation of catenin import into nucleus
top200	0.0441431	GO:0072239	0.00621931	22.3362	0.12438	2	7	metanephric glomerulus vasculature development
top200	0.0445742	GO:0032502	0.00632726	2.94498	3.3915	9	318	developmental process
top200	0.0450406	GO:0051241	0.00645951	2.13653	8.01309	16	484	negative regulation of multicellular organismal process
top200	0.0450406	GO:0043542	0.0064889	5.88752	0.749482	4	43	endothelial cell migration
top200	0.0456889	GO:0090175	0.0066307	8.85224	0.39091	3	22	regulation of establishment of planar polarity
top200	0.0473784	GO:0007517	0.00692608	2.82839	3.38501	9	193	muscle organ development
top200	0.0474453	GO:0002688	0.00698612	4.49577	1.20393	5	68	regulation of leukocyte chemotaxis
P<0.01	8.17376e-07	GO:0030198	1.74952e-10	2.81479	47.9726	86	156	extracellular matrix organization
P<0.01	2.97479e-05	GO:0022617	1.27345e-08	3.1736	30.7782	58	99	extracellular matrix disassembly
P<0.01	8.58536e-05	GO:0030574	5.51286e-08	3.98009	19.9244	41	64	collagen catabolic process
P<0.01	0.00351896	GO:0016043	3.18192e-06	2.00532	57.5441	87	186	cellular component organization
P<0.01	0.00351896	GO:0007155	3.76601e-06	1.91369	63.999	95	210	cell adhesion
P<0.01	0.0186938	GO:0002480	2.73442e-05	Inf	2.80277	9	9	antigen processing and presentation of exogenous peptide antigen via MHC class I, TAP-independent
P<0.01	0.0186938	GO:0030199	2.80087e-05	4.44498	10.2768	22	33	collagen fibril organization
P<0.01	0.0224495	GO:0002696	3.84409e-05	1.78753	63.8175	91	205	positive regulation of leukocyte activation
P<0.01	0.0238922	GO:1903037	4.60252e-05	1.88954	51.659	76	166	regulation of leukocyte cell-cell adhesion
P<0.01	0.0251503	GO:0002576	5.38319e-05	2.46422	24.9004	42	80	platelet degranulation
P<0.01	0.0342422	GO:0071593	8.06486e-05	1.52443	113.979	148	366	lymphocyte aggregation
P<0.01	0.0342422	GO:0070208	8.79509e-05	Inf	2.49135	8	8	protein heterotrimerization
P<0.01	0.0407015	GO:0000902	0.000113253	1.85473	48.6466	71	158	cell morphogenesis
P<0.01	0.0423149	GO:0002009	0.0001268	1.95503	40.6474	61	131	morphogenesis of an epithelium
P<0.01	0.0436849	GO:0007368	0.000140255	2.76091	17.4276	31	56	determination of left/right symmetry
P<0.05	0.00625011	GO:0030574	1.12777e-06	3.66625	28.9167	48	64	collagen catabolic process
P<0.05	0.00863471	GO:0030198	4.23828e-06	2.09855	70.0021	98	156	extracellular matrix organization
P<0.05	0.00863471	GO:0022617	4.67415e-06	2.5649	44.7025	67	99	extracellular matrix disassembly
P<0.05	0.0182865	GO:0007155	1.36812e-05	1.81929	93.5171	124	210	cell adhesion
P<0.05	0.0182865	GO:0002576	1.64981e-05	2.68894	36.1418	55	80	platelet degranulation
P<0.05	0.0365139	GO:0042157	3.95315e-05	6.69675	11.7496	22	26	lipoprotein metabolic process
P<0.05	0.0479655	GO:0007368	6.05844e-05	3.0512	25.2973	40	56	determination of left/right symmetry
