# Supplementary material for: Detecting phenotype-driven transitions in regulatory network structure
Source: NPJ Syst Biol Appl. 2018 Apr 19;4:16. doi: 10.1038/s41540-018-0052-5 (PMC5908977; doi:10.1038/s41540-018-0052-5)
Supplement: Supplementary file 4 — Supplementary Table 2 [file 41540_2018_52_MOESM4_ESM.xlsx]

## Sheet: ALPACA
Cluster number and number of genes	Adjusted p-value	GOBPID	Pvalue	OddsRatio	ExpCount	Count	Size	Term
1_50	0.0305459	GO:0034765	0.000324244	14.6249	0.342496	4	33	regulation of ion transmembrane transport
1_50	0.0305459	GO:0022898	0.00054303	12.5857	0.390542	4	36	regulation of transmembrane transporter activity
1_50	0.0305459	GO:0051347	0.00060483	5.67424	1.50793	7	139	positive regulation of transferase activity
1_50	0.0305459	GO:0003376	0.000678798	96.0541	0.0433936	2	4	sphingosine-1-phosphate signaling pathway
1_50	0.0305459	GO:1901550	0.000678798	96.0541	0.0433936	2	4	regulation of endothelial cell development
1_50	0.033878	GO:0045860	0.000903413	6.20553	1.16629	6	110	positive regulation of protein kinase activity
1_50	0.033994	GO:0007250	0.00112357	64.018	0.054242	2	5	activation of NF-kappaB-inducing kinase activity
1_50	0.033994	GO:0051924	0.00130104	16.7143	0.22378	3	21	regulation of calcium ion transport
1_50	0.033994	GO:0007204	0.00138289	16.3003	0.228267	3	22	positive regulation of cytosolic calcium ion concentration
1_50	0.033994	GO:0006874	0.0015311	6.82549	0.867872	5	80	cellular calcium ion homeostasis
1_50	0.033994	GO:0010800	0.00167381	48	0.0650904	2	6	positive regulation of peptidyl-threonine phosphorylation
1_50	0.033994	GO:0042327	0.00192388	4.11183	2.36495	8	218	positive regulation of phosphorylation
1_50	0.033994	GO:0072507	0.00200804	6.38971	0.922114	5	85	divalent inorganic cation homeostasis
1_50	0.033994	GO:0072511	0.00211518	6.30901	0.932962	5	86	divalent inorganic cation transport
1_50	0.0433382	GO:0043549	0.00292256	4.84904	1.46402	6	136	regulation of kinase activity
1_50	0.0433382	GO:1901222	0.00308183	31.982	0.0867872	2	8	regulation of NIK/NF-kappaB signaling
1_50	0.0491639	GO:0010562	0.00371461	3.66363	2.62531	8	242	positive regulation of phosphorus metabolic process
2_50	0.0191523	GO:0035726	0.00010882	Inf	0.0211405	2	2	common myeloid progenitor cell proliferation
4_50	1.2651e-07	GO:0048704	4.40803e-10	23.3112	0.665925	10	57	embryonic skeletal system morphogenesis
4_50	9.09787e-07	GO:0048598	6.33998e-09	12.8361	1.44722	12	136	embryonic morphogenesis
4_50	1.49903e-06	GO:0009952	1.56693e-08	13.0573	1.2267	11	105	anterior/posterior pattern specification
4_50	6.58069e-06	GO:0009792	9.1717e-08	7.46838	3.04924	15	261	embryo development ending in birth or egg hatching
4_50	7.3773e-05	GO:0048568	1.28524e-06	7.32391	2.28985	12	196	embryonic organ development
4_50	0.000395622	GO:0007389	8.27084e-06	6.59175	2.27488	11	204	pattern specification process
4_50	0.00411811	GO:0009653	0.000102841	21.4517	0.263423	4	43	anatomical structure morphogenesis
4_50	0.00411811	GO:0030878	0.000118672	45.4744	0.105146	3	9	thyroid gland development
4_50	0.00411811	GO:0009887	0.000129139	7.56847	1.18617	7	116	organ morphogenesis
4_50	0.00414658	GO:0002520	0.00014448	4.64811	3.0726	11	263	immune system development
4_50	0.00852539	GO:0072358	0.000326757	5.52361	1.8121	8	159	cardiovascular system development
4_50	0.00949167	GO:0021615	0.000396864	177.6	0.0350487	2	3	glossopharyngeal nerve morphogenesis
4_50	0.0139083	GO:0001568	0.000629992	4.4541	2.50014	9	214	blood vessel development
4_50	0.015074	GO:0060216	0.000747268	20.9467	0.186926	3	16	definitive hemopoiesis
4_50	0.015074	GO:0060355	0.000787842	88.775	0.0467316	2	4	positive regulation of cell adhesion molecule production
4_50	0.0170812	GO:0019219	0.00100169	3.41003	6.03153	14	550	regulation of nucleobase-containing compound metabolic process
4_50	0.0170812	GO:0001974	0.00107129	18.1436	0.210292	3	18	blood vessel remodeling
4_50	0.0170812	GO:0046888	0.00107129	18.1436	0.210292	3	18	negative regulation of hormone secretion
4_50	0.0187029	GO:0016525	0.00126185	17.0048	0.221975	3	19	negative regulation of angiogenesis
4_50	0.0187029	GO:0071360	0.00130334	59.1667	0.0584145	2	5	cellular response to exogenous dsRNA
4_50	0.0192096	GO:0090304	0.00141594	2.73438	14.2892	24	1176	nucleic acid metabolic process
4_50	0.0192096	GO:1901343	0.00147251	16	0.233658	3	20	negative regulation of vasculature development
4_50	0.0207623	GO:2001141	0.00166388	3.28854	5.59192	13	519	regulation of RNA biosynthetic process
4_50	0.0222773	GO:0042118	0.00194053	44.3625	0.0700974	2	6	endothelial cell activation
4_50	0.0222773	GO:0045835	0.00194053	44.3625	0.0700974	2	6	negative regulation of meiotic nuclear division
4_50	0.0380128	GO:0009888	0.00344367	4.80652	1.53459	6	166	tissue development
4_50	0.0428169	GO:0006355	0.00402807	4.16585	2.14222	7	212	regulation of transcription, DNA-templated
4_50	0.0466165	GO:0042517	0.00455472	25.3286	0.105146	2	9	positive regulation of tyrosine phosphorylation of Stat3 protein
4_50	0.0466165	GO:0009889	0.00471038	2.85889	6.25465	13	568	regulation of biosynthetic process
4_50	0.0468081	GO:0018130	0.00505593	2.33617	15.363	24	1315	heterocycle biosynthetic process
4_50	0.0468081	GO:0019438	0.00505593	2.33617	15.363	24	1315	aromatic compound biosynthetic process
4_100	2.30248e-05	GO:0072358	4.09693e-08	6.39096	3.57773	17	159	cardiovascular system development
4_100	0.000156654	GO:0048704	5.57489e-07	9.82411	1.34771	10	57	embryonic skeletal system morphogenesis
4_100	0.000852081	GO:0009952	4.54847e-06	6.03977	2.48261	12	105	anterior/posterior pattern specification
4_100	0.000901156	GO:0009792	6.41392e-06	3.88755	6.17107	19	261	embryo development ending in birth or egg hatching
4_100	0.00353697	GO:0030198	3.68015e-05	6.5128	1.69635	9	75	extracellular matrix organization
4_100	0.00353697	GO:0044259	3.77613e-05	9.17496	0.969402	7	41	multicellular organismal macromolecule metabolic process
4_100	0.00472277	GO:0016525	5.88245e-05	15.6071	0.449235	5	19	negative regulation of angiogenesis
4_100	0.00540804	GO:1901343	7.69827e-05	14.5625	0.472879	5	20	negative regulation of vasculature development
4_100	0.00736347	GO:0007389	0.00011792	4.52708	2.90852	11	126	pattern specification process
4_100	0.0183078	GO:0060142	0.000325761	15.7082	0.354659	4	15	regulation of syncytium formation by plasma membrane fusion
4_100	0.0258807	GO:0072088	0.000552134	Inf	0.0472707	2	2	nephron epithelium morphogenesis
4_100	0.0258807	GO:0010159	0.000552613	Inf	0.0472879	2	2	specification of organ position
4_100	0.0418043	GO:0030878	0.000967004	21.3659	0.212796	3	9	thyroid gland development
4_100	0.048282	GO:0001525	0.00145079	5.53076	1.26465	6	59	angiogenesis
4_100	0.048282	GO:0006949	0.00153837	9.58025	0.520167	4	22	syncytium formation
4_100	0.048282	GO:0021615	0.00163231	84.5542	0.0709318	2	3	glossopharyngeal nerve morphogenesis
4_100	0.048282	GO:0036066	0.00163231	84.5542	0.0709318	2	3	protein O-linked fucosylation
4_100	0.048282	GO:0060708	0.00163231	84.5542	0.0709318	2	3	spongiotrophoblast differentiation
4_100	0.048282	GO:2000427	0.00163231	84.5542	0.0709318	2	3	positive regulation of apoptotic cell clearance
5_50	3.84751e-09	GO:0006323	2.21121e-11	18.5691	1.12434	13	94	DNA packaging
5_50	4.91372e-08	GO:0006333	5.64795e-10	22.732	0.683665	10	61	chromatin assembly or disassembly
5_50	1.6681e-06	GO:0040029	2.87604e-08	14.2804	1.00585	10	86	regulation of gene expression, epigenetic
5_50	5.32911e-06	GO:0007264	1.22508e-07	10.4756	1.49184	11	124	small GTPase mediated signal transduction
5_50	5.82231e-06	GO:0006335	2.34231e-07	31.8378	0.287065	6	24	DNA replication-dependent nucleosome assembly
5_50	5.82231e-06	GO:0032776	2.34231e-07	31.8378	0.287065	6	24	DNA methylation on cytosine
5_50	5.82231e-06	GO:0051290	2.34231e-07	31.8378	0.287065	6	24	protein heterotetramerization
5_50	6.64402e-06	GO:0000183	3.05472e-07	30.1536	0.299026	6	25	chromatin silencing at rDNA
5_50	7.40433e-06	GO:0006334	3.82983e-07	19.8789	0.49734	7	48	nucleosome assembly
5_50	2.22716e-05	GO:0044728	1.27998e-06	22.5833	0.374269	6	32	DNA methylation or demethylation
5_50	2.81453e-05	GO:0006305	1.7793e-06	21.1712	0.394715	6	33	DNA alkylation
5_50	0.000875893	GO:0060968	6.04064e-05	24.1846	0.22726	4	19	regulation of gene silencing
5_50	0.00100608	GO:0006342	7.51669e-05	22.4179	0.238375	4	23	chromatin silencing
5_50	0.00112289	GO:0006325	9.03473e-05	21.2436	0.249406	4	28	chromatin organization
5_50	0.00152646	GO:0022607	0.000131592	4.0532	4.8395	14	426	cellular component assembly
5_50	0.00280052	GO:0043414	0.000257519	7.95051	0.921001	6	77	macromolecule methylation
5_50	0.00339926	GO:0000278	0.000332111	9.90432	0.626137	5	59	mitotic cell cycle
5_50	0.00613203	GO:0002230	0.000634348	12.041	0.406676	4	34	positive regulation of defense response to virus by host
5_50	0.0075641	GO:0051315	0.000825965	86.5854	0.0478442	2	4	attachment of mitotic spindle microtubules to kinetochore
5_50	0.00769337	GO:0006259	0.000884295	10.9731	0.444178	4	40	DNA metabolic process
5_50	0.00799333	GO:0042769	0.000964712	18.9536	0.203338	3	17	DNA damage response, detection of DNA damage
5_50	0.014065	GO:0050688	0.00185242	8.78299	0.538248	4	45	regulation of defense response to virus
5_50	0.014065	GO:0006355	0.00185916	3.38301	4.17945	11	304	regulation of transcription, DNA-templated
5_50	0.0173268	GO:0034080	0.0023899	13.245	0.275104	3	23	CENP-A containing nucleosome assembly
5_50	0.0196658	GO:0016180	0.00282555	34.6049	0.0837274	2	7	snRNA processing
5_50	0.0229016	GO:0034724	0.00342208	11.5076	0.310987	3	26	DNA replication-independent nucleosome organization
5_50	0.0280814	GO:0051259	0.00435745	4.40927	1.57886	6	132	protein oligomerization
5_50	0.0291503	GO:0043044	0.00469085	10.1712	0.346871	3	29	ATP-dependent chromatin remodeling
5_50	0.033027	GO:1903507	0.0055637	2.62671	6.17191	13	516	negative regulation of nucleic acid-templated transcription
5_50	0.033027	GO:0019985	0.00569431	22.0688	0.117286	2	10	translesion synthesis
5_50	0.0380689	GO:0051253	0.00678239	2.5554	6.31544	13	528	negative regulation of RNA metabolic process
5_50	0.0383125	GO:0035574	0.0071787	19.2033	0.131572	2	11	histone H4-K20 demethylation
5_50	0.0383125	GO:2001141	0.00726616	2.48889	7.16465	14	519	regulation of RNA biosynthetic process
5_50	0.0437526	GO:0033762	0.00854935	17.278	0.143533	2	12	response to glucagon
5_50	0.0484663	GO:0006807	0.00998557	2.17954	18.0485	26	1330	nitrogen compound metabolic process
5_50	0.0484663	GO:0045653	0.0100275	15.7029	0.155494	2	13	negative regulation of megakaryocyte differentiation
5_100	1.38996e-08	GO:0006323	3.92644e-11	10.6658	2.30097	17	94	DNA packaging
5_100	1.36717e-06	GO:0006333	7.72412e-09	11.8551	1.4186	12	61	chromatin assembly or disassembly
5_100	2.8477e-06	GO:0006807	2.41331e-08	3.69158	22.8114	46	743	nitrogen compound metabolic process
5_100	5.90574e-06	GO:0006334	6.67315e-08	12.7947	1.08877	10	48	nucleosome assembly
5_100	1.65869e-05	GO:0007264	2.34279e-07	6.29778	3.09023	15	124	small GTPase mediated signal transduction
5_100	3.51473e-05	GO:0006304	5.95718e-07	11.637	1.05257	9	43	DNA modification
5_100	4.02254e-05	GO:0006335	1.02268e-06	17.7415	0.587483	7	24	DNA replication-dependent nucleosome assembly
5_100	4.02254e-05	GO:0032776	1.02268e-06	17.7415	0.587483	7	24	DNA methylation on cytosine
5_100	4.02254e-05	GO:0051290	1.02268e-06	17.7415	0.587483	7	24	protein heterotetramerization
5_100	4.929e-05	GO:0000183	1.39237e-06	16.751	0.611961	7	25	chromatin silencing at rDNA
5_100	0.00027033	GO:0006342	8.40007e-06	16.3388	0.521849	6	23	chromatin silencing
5_100	0.000502955	GO:0006325	1.70493e-05	13.9602	0.581948	6	28	chromatin organization
5_100	0.00507347	GO:0034080	0.000186314	11.6767	0.563004	5	23	CENP-A containing nucleosome assembly
5_100	0.00538924	GO:2001141	0.000213134	2.48428	14.504	28	519	regulation of RNA biosynthetic process
5_100	0.00811151	GO:0034724	0.000343708	10	0.636439	5	26	DNA replication-independent nucleosome organization
5_100	0.00824831	GO:0032259	0.000372805	4.64241	2.2765	9	93	methylation
5_100	0.0121942	GO:0043044	0.000585598	8.74247	0.709875	5	29	ATP-dependent chromatin remodeling
5_100	0.0122992	GO:0042769	0.000625382	12.7985	0.416134	4	17	DNA damage response, detection of DNA damage
5_100	0.0182779	GO:0060968	0.000981015	11.0857	0.46509	4	19	regulation of gene silencing
5_100	0.0220556	GO:0002230	0.00124608	7.22476	0.832267	5	34	positive regulation of defense response to virus by host
5_100	0.0224664	GO:0022607	0.00133275	2.46631	9.17838	19	379	cellular component assembly
5_100	0.0226571	GO:0019985	0.00146935	17.7908	0.242949	3	10	translesion synthesis
5_100	0.0226571	GO:0000278	0.00147207	5.52801	1.27016	6	59	mitotic cell cycle
5_100	0.0258019	GO:0000731	0.00174928	81.5349	0.0734353	2	3	DNA synthesis involved in DNA repair
5_100	0.0287287	GO:0035574	0.00202886	15.4368	0.269263	3	11	histone H4-K20 demethylation
5_100	0.0332039	GO:0048285	0.00243871	3.02803	4.13686	11	169	organelle fission
5_100	0.0435274	GO:0045653	0.00339403	12.3424	0.31822	3	13	negative regulation of megakaryocyte differentiation
5_100	0.0435274	GO:0051315	0.00344284	40.7558	0.0979138	2	4	attachment of mitotic spindle microtubules to kinetochore
5_100	0.0466276	GO:0007067	0.00381977	3.22219	3.15305	9	130	mitotic nuclear division
5_100	0.0469468	GO:0070988	0.00412145	11.3409	0.339181	3	14	demethylation
5_100	0.0469468	GO:0008214	0.00424378	11.2171	0.342698	3	14	protein dealkylation
5_100	0.0469468	GO:0016577	0.00424378	11.2171	0.342698	3	14	histone demethylation
5_100	0.0475144	GO:0050688	0.00442931	5.22139	1.10153	5	45	regulation of defense response to virus
6_50	0.031312	GO:0070124	0.000372774	28.1032	0.150209	3	12	mitochondrial translational initiation
6_50	0.031312	GO:0070125	0.000480371	25.2857	0.162726	3	13	mitochondrial translational elongation
6_50	0.031312	GO:0070126	0.000606039	22.9805	0.175243	3	14	mitochondrial translational termination
8_100	0.0267586	GO:0071103	5.93317e-05	4.91695	2.69541	11	114	DNA conformation change

## Sheet: Control (Louvain)
Cluster number and number of genes	Adjusted p-value	GOBPID	Pvalue	OddsRatio	ExpCount	Count	Size	Term
2_50	1.73894e-05	GO:0072359	3.86432e-08	6.62307	4.24812	18	332	circulatory system development
2_50	0.000189234	GO:0051272	8.41041e-07	9.48295	1.42031	10	111	positive regulation of cellular component movement
2_50	0.000359199	GO:2000145	2.39466e-06	6.76404	2.40556	12	188	regulation of cell motility
2_50	0.00192512	GO:0090132	1.71122e-05	10.4372	0.857302	7	67	epithelium migration
2_50	0.00343728	GO:0048843	3.8192e-05	82.4651	0.0767733	3	6	negative regulation of axon extension involved in axon guidance
2_50	0.00353353	GO:0040017	4.71138e-05	8.81396	1.0014	7	83	positive regulation of locomotion
2_50	0.00554578	GO:0030335	0.000101996	7.7152	1.12842	7	94	positive regulation of cell migration
2_50	0.00554578	GO:0051674	0.000144925	3.87552	4.78554	14	374	localization of cell
2_50	0.00554578	GO:0001938	0.000145095	18.6825	0.281502	4	22	positive regulation of endothelial cell proliferation
2_50	0.00554578	GO:1902284	0.000156131	41.1977	0.11516	3	9	neuron projection extension involved in neuron projection guidance
2_50	0.00554578	GO:1902667	0.000156131	41.1977	0.11516	3	9	regulation of axon guidance
2_50	0.00554578	GO:0035026	0.000160211	Inf	0.0255911	2	2	leading edge cell differentiation
2_50	0.00554578	GO:0097325	0.000160211	Inf	0.0255911	2	2	melanocyte proliferation
2_50	0.00591156	GO:0045766	0.000183915	11.2677	0.550209	5	43	positive regulation of angiogenesis
2_50	0.00903653	GO:0050922	0.000301218	30.8808	0.140751	3	11	negative regulation of chemotaxis
2_50	0.0128202	GO:0051094	0.000490002	3.99315	3.53629	11	303	positive regulation of developmental process
2_50	0.0128202	GO:0050771	0.000512808	24.6907	0.166342	3	13	negative regulation of axonogenesis
2_50	0.0128202	GO:1902305	0.000512808	24.6907	0.166342	3	13	regulation of sodium ion transmembrane transport
2_50	0.0130413	GO:0001667	0.000550634	6.80671	1.05764	6	84	ameboidal-type cell migration
2_50	0.0134174	GO:1901342	0.000596328	8.52696	0.704895	5	56	regulation of vasculature development
2_50	0.0148191	GO:0022603	0.00069156	3.75652	3.64673	11	285	regulation of anatomical structure morphogenesis
2_50	0.0168701	GO:1903034	0.000824763	7.89606	0.756269	5	61	regulation of response to wounding
2_50	0.0177137	GO:0060638	0.000905366	82.4884	0.0500835	2	4	mesenchymal-epithelial cell signaling
2_50	0.0183265	GO:0048286	0.000977411	18.9767	0.204729	3	16	lung alveolus development
2_50	0.0195403	GO:0060021	0.00113844	10.1472	0.473435	4	37	palate development
2_50	0.0195403	GO:0048640	0.00117625	17.6163	0.217524	3	17	negative regulation of developmental growth
2_50	0.0195403	GO:0071277	0.00117625	17.6163	0.217524	3	17	cellular response to calcium ion
2_50	0.0195403	GO:0043412	0.00130792	2.6305	11.2601	21	880	macromolecule modification
2_50	0.0195403	GO:0032268	0.00131545	4.43446	2.24375	8	202	regulation of cellular protein metabolic process
2_50	0.0195403	GO:0060429	0.00136187	5.71154	1.26284	6	110	epithelium development
2_50	0.0195403	GO:0051271	0.0013712	6.97321	0.844506	5	66	negative regulation of cellular component movement
2_50	0.0195403	GO:0032879	0.00146606	3.96216	2.83237	9	245	regulation of localization
2_50	0.0195403	GO:0010881	0.00156323	53.7273	0.0639777	2	5	regulation of cardiac muscle contraction by regulation of the release of sequestered calcium ion
2_50	0.0195403	GO:0031953	0.00156323	53.7273	0.0639777	2	5	negative regulation of protein autophosphorylation
2_50	0.0195403	GO:1900119	0.00156323	53.7273	0.0639777	2	5	positive regulation of execution phase of apoptosis
2_50	0.0195403	GO:2000651	0.00156323	53.7273	0.0639777	2	5	positive regulation of sodium ion transmembrane transporter activity
2_50	0.0244621	GO:0090090	0.00201133	8.57143	0.550209	4	43	negative regulation of canonical Wnt signaling pathway
2_50	0.0249187	GO:0007610	0.00213214	6.27462	0.932951	5	74	behavior
2_50	0.0249187	GO:0010563	0.00222973	4.40325	1.86815	7	146	negative regulation of phosphorus metabolic process
2_50	0.0249187	GO:0007413	0.00232574	40.2841	0.0767733	2	6	axonal fasciculation
2_50	0.0249187	GO:0014808	0.00232574	40.2841	0.0767733	2	6	release of sequestered calcium ion into cytosol by sarcoplasmic reticulum
2_50	0.0249187	GO:0060314	0.00232574	40.2841	0.0767733	2	6	regulation of ryanodine-sensitive calcium-release channel activity
2_50	0.02531	GO:0009952	0.00241851	6.07394	0.959058	5	76	anterior/posterior pattern specification
2_50	0.0254714	GO:0010942	0.00250115	3.8723	2.44395	8	191	positive regulation of cell death
2_50	0.0254714	GO:0030516	0.00254714	12.9621	0.281502	3	22	regulation of axon extension
2_50	0.0372287	GO:0001944	0.0038056	4.57143	1.54181	6	139	vasculature development
2_50	0.0382097	GO:0051170	0.00399079	5.35659	1.07483	5	84	nuclear import
2_50	0.0384395	GO:0051169	0.00415886	4.43922	1.56106	6	122	nuclear transport
2_50	0.0384395	GO:0050919	0.00427105	26.8409	0.102364	2	8	negative chemotaxis
2_50	0.0384395	GO:0090175	0.00427105	26.8409	0.102364	2	8	regulation of establishment of planar polarity
2_50	0.0420985	GO:0042326	0.00487632	4.28625	1.61224	6	126	negative regulation of phosphorylation
2_50	0.0420985	GO:0007399	0.00493681	2.93927	4.72551	11	429	nervous system development
2_50	0.0420985	GO:0030308	0.00497023	6.53221	0.703755	4	55	negative regulation of cell growth
2_50	0.0420985	GO:0030193	0.00526501	23.4286	0.113192	2	9	regulation of blood coagulation
2_50	0.0420985	GO:0010765	0.00544674	23	0.11516	2	9	positive regulation of sodium ion transport
2_50	0.0420985	GO:0030878	0.00544674	23	0.11516	2	9	thyroid gland development
2_50	0.0420985	GO:0071364	0.00544674	23	0.11516	2	9	cellular response to epidermal growth factor stimulus
2_50	0.0420985	GO:0048704	0.00565036	6.28212	0.729346	4	57	embryonic skeletal system morphogenesis
2_50	0.0420985	GO:0060560	0.00565036	6.28212	0.729346	4	57	developmental growth involved in morphogenesis
2_50	0.0420985	GO:2000241	0.0056771	9.45349	0.371071	3	29	regulation of reproductive process
2_50	0.0420985	GO:0019220	0.00570669	4.18445	1.67492	6	144	regulation of phosphate metabolic process
2_50	0.0448464	GO:0051248	0.00618944	3.06431	3.4548	9	270	negative regulation of protein metabolic process
2_50	0.0448464	GO:0030030	0.00635219	6.10795	0.756464	4	68	cell projection organization
2_50	0.0448464	GO:0048667	0.00637816	3.58996	2.25693	7	179	cell morphogenesis involved in neuron differentiation
2_50	0.0455094	GO:0048812	0.00657358	3.56815	2.26954	7	180	neuron projection morphogenesis
2_50	0.0467743	GO:0021872	0.00686023	8.77326	0.396662	3	31	forebrain generation of neurons
2_100	0.000380122	GO:0072358	6.46466e-07	5.41979	3.81005	16	159	cardiovascular system development
2_100	0.0232781	GO:0051272	7.91771e-05	4.74114	2.77886	11	111	positive regulation of cellular component movement
2_100	0.0338032	GO:0090132	0.000219559	5.69822	1.67733	8	67	epithelium migration
2_100	0.0338032	GO:0051674	0.000251784	2.71758	9.363	21	374	localization of cell
2_100	0.0338032	GO:0048843	0.000287442	40.2529	0.150209	3	6	negative regulation of axon extension involved in axon guidance
2_100	0.0359178	GO:0045766	0.000602341	6.69498	1.0765	6	43	positive regulation of angiogenesis
2_100	0.0359178	GO:0015014	0.000619948	Inf	0.0500695	2	2	heparan sulfate proteoglycan biosynthetic process, polysaccharide chain biosynthetic process
2_100	0.0359178	GO:0035026	0.000619948	Inf	0.0500695	2	2	leading edge cell differentiation
2_100	0.0359178	GO:0042701	0.000619948	Inf	0.0500695	2	2	progesterone secretion
2_100	0.0359178	GO:0097325	0.000619948	Inf	0.0500695	2	2	melanocyte proliferation
2_100	0.0359178	GO:0032268	0.000671931	3.24918	4.73681	13	202	regulation of cellular protein metabolic process
2_100	0.0395314	GO:0040017	0.000807354	4.59342	2.02609	8	83	positive regulation of locomotion
2_100	0.0395314	GO:0001667	0.000999394	4.43015	2.09177	8	84	ameboidal-type cell migration
2_100	0.0395314	GO:0048585	0.00102903	5.97543	1.1883	6	52	negative regulation of response to stimulus
2_100	0.0395314	GO:0010765	0.00114291	20.1092	0.225313	3	9	positive regulation of sodium ion transport
2_100	0.0395314	GO:1902284	0.00114291	20.1092	0.225313	3	9	neuron projection extension involved in neuron projection guidance
2_100	0.0395314	GO:1902667	0.00114291	20.1092	0.225313	3	9	regulation of axon guidance
2_100	0.0403366	GO:1903034	0.00123479	3.86281	2.67872	9	107	regulation of response to wounding

## Sheet: Viral oncogenes (Louvain)
Cluster number and number of genes	Adjusted p-value	GOBPID	Pvalue	OddsRatio	ExpCount	Count	Size	Term
2_50	0.000624911	GO:0072359	1.47733e-06	5.45654	4.24812	16	332	circulatory system development
2_50	0.00792019	GO:0048843	3.8192e-05	82.4651	0.0767733	3	6	negative regulation of axon extension involved in axon guidance
2_50	0.00792019	GO:0051272	6.29344e-05	7.04343	1.42031	8	111	positive regulation of cellular component movement
2_50	0.00792019	GO:2000145	9.43408e-05	5.26061	2.40556	10	188	regulation of cell motility
2_50	0.00792019	GO:0043207	0.000127139	4.66518	3.00695	11	235	response to external biotic stimulus
2_50	0.00792019	GO:0001938	0.000145095	18.6825	0.281502	4	22	positive regulation of endothelial cell proliferation
2_50	0.00792019	GO:1902284	0.000156131	41.1977	0.11516	3	9	neuron projection extension involved in neuron projection guidance
2_50	0.00792019	GO:1902667	0.000156131	41.1977	0.11516	3	9	regulation of axon guidance
2_50	0.00792019	GO:0045766	0.000183915	11.2677	0.550209	5	43	positive regulation of angiogenesis
2_50	0.00792019	GO:0090130	0.0002053	8.3	0.882893	6	69	tissue migration
2_50	0.00792019	GO:0032268	0.000205962	4.85015	2.67729	10	224	regulation of cellular protein metabolic process
2_50	0.0106179	GO:0050922	0.000301218	30.8808	0.140751	3	11	negative regulation of chemotaxis
2_50	0.0113638	GO:1903034	0.000349241	6.19051	1.36912	7	107	regulation of response to wounding
2_50	0.0131356	GO:0051248	0.000434747	3.99228	3.4548	11	270	negative regulation of protein metabolic process
2_50	0.0144612	GO:0050771	0.000512808	24.6907	0.166342	3	13	negative regulation of axonogenesis
2_50	0.014838	GO:0009617	0.000569576	6.76776	1.06502	6	86	response to bacterium
2_50	0.014838	GO:1901342	0.000596328	8.52696	0.704895	5	56	regulation of vasculature development
2_50	0.0206378	GO:0030335	0.000878202	6.19019	1.15466	6	94	positive regulation of cell migration
2_50	0.0248778	GO:0060021	0.00113844	10.1472	0.473435	4	37	palate development
2_50	0.0248778	GO:0048640	0.00117625	17.6163	0.217524	3	17	negative regulation of developmental growth
2_50	0.0264498	GO:0051271	0.0013712	6.97321	0.844506	5	66	negative regulation of cellular component movement
2_50	0.0264498	GO:0002520	0.00142485	3.6188	3.36523	10	263	immune system development
2_50	0.0264498	GO:0031953	0.00156323	53.7273	0.0639777	2	5	negative regulation of protein autophosphorylation
2_50	0.0264498	GO:0060638	0.00156323	53.7273	0.0639777	2	5	mesenchymal-epithelial cell signaling
2_50	0.0264498	GO:2000651	0.00156323	53.7273	0.0639777	2	5	positive regulation of sodium ion transmembrane transporter activity
2_50	0.0290303	GO:0032879	0.00178437	3.82881	2.90691	9	245	regulation of localization
2_50	0.0344163	GO:0010563	0.00222973	4.40325	1.86815	7	146	negative regulation of phosphorus metabolic process
2_50	0.0344163	GO:0007413	0.00232574	40.2841	0.0767733	2	6	axonal fasciculation
2_50	0.0344163	GO:0007610	0.00235951	6.11594	0.954155	5	74	behavior
2_50	0.0351298	GO:0030516	0.00254714	12.9621	0.281502	3	22	regulation of axon extension
2_50	0.0351298	GO:0022603	0.00261305	3.30707	3.64673	10	285	regulation of anatomical structure morphogenesis
2_50	0.0351298	GO:0080090	0.00265757	3.58781	3.82906	10	320	regulation of primary metabolic process
2_50	0.0373712	GO:0040017	0.00291549	5.80803	1.0014	5	83	positive regulation of locomotion
2_50	0.0409103	GO:0006919	0.0032883	11.7209	0.307093	3	24	activation of cysteine-type endopeptidase activity involved in apoptotic process
2_50	0.0459934	GO:0001944	0.0038056	4.57143	1.54181	6	139	vasculature development
2_50	0.0465594	GO:0032101	0.0039625	5.41264	1.07794	5	99	regulation of response to external stimulus
2_50	0.0476383	GO:0050919	0.00427105	26.8409	0.102364	2	8	negative chemotaxis
2_50	0.0476383	GO:0010631	0.00427956	6.83922	0.675412	4	55	epithelial cell migration
2_100	0.0212764	GO:2000145	5.58061e-05	3.8002	4.75883	15	188	regulation of cell motility
2_100	0.0212764	GO:0051272	8.77533e-05	4.6805	2.80974	11	111	positive regulation of cellular component movement
2_100	0.0212764	GO:0072359	0.000164698	2.88191	8.40389	20	332	circulatory system development
2_100	0.0212764	GO:0090132	0.00023719	5.62794	1.69597	8	67	epithelium migration
2_100	0.0212764	GO:0032268	0.000247922	3.4616	4.86146	14	202	regulation of cellular protein metabolic process
2_100	0.0212764	GO:0051674	0.000296549	2.6779	9.46704	21	374	localization of cell
2_100	0.0212764	GO:0010839	0.000297052	39.7841	0.151878	3	6	negative regulation of keratinocyte proliferation
2_100	0.0212764	GO:0048843	0.000297052	39.7841	0.151878	3	6	negative regulation of axon extension involved in axon guidance
2_100	0.0363213	GO:0035026	0.00063388	Inf	0.0506259	2	2	leading edge cell differentiation
2_100	0.0363213	GO:0097325	0.00063388	Inf	0.0506259	2	2	melanocyte proliferation
2_100	0.0388147	GO:0040017	0.000871476	4.53467	2.04938	8	83	positive regulation of locomotion
2_100	0.0388147	GO:0048585	0.000896605	6.15584	1.15854	6	50	negative regulation of response to stimulus
2_100	0.0388147	GO:0001667	0.00107617	4.37484	2.11528	8	84	ameboidal-type cell migration
2_100	0.0388147	GO:0051704	0.00111449	3.39786	3.77431	11	148	multi-organism process
2_100	0.0388147	GO:0002227	0.00118038	19.875	0.227816	3	9	innate immune response in mucosa
2_100	0.0388147	GO:1902284	0.00118038	19.875	0.227816	3	9	neuron projection extension involved in neuron projection guidance
2_100	0.0388147	GO:1902667	0.00118038	19.875	0.227816	3	9	regulation of axon guidance
2_100	0.0388147	GO:0051271	0.00121931	4.86582	1.67065	7	66	negative regulation of cellular component movement
2_100	0.0403142	GO:1903034	0.00133677	3.81458	2.70848	9	107	regulation of response to wounding
6_100	0.0393873	GO:0044597	0.00140002	48.731	0.0582624	2	7	daunorubicin metabolic process
6_100	0.0393873	GO:0044598	0.00140002	48.731	0.0582624	2	7	doxorubicin metabolic process
8_50	0.0116859	GO:0070584	5.08082e-05	51.8732	0.0740671	3	18	mitochondrion morphogenesis
11_100	0.0247575	GO:0006333	8.59768e-05	7.46795	1.05527	7	124	chromatin assembly or disassembly
11_100	0.0247575	GO:0006323	0.000115783	7.09959	1.10633	7	130	DNA packaging
11_100	0.0247575	GO:0051704	0.000162879	3.74528	4.04178	13	499	multi-organism process
11_100	0.0462522	GO:0071824	0.000431851	5.65368	1.37015	7	161	protein-DNA complex subunit organization
11_100	0.0462522	GO:0006334	0.00054558	11.924	0.380201	4	46	nucleosome assembly
11_100	0.0462522	GO:0043207	0.000635733	2.91647	5.84654	15	687	response to external biotic stimulus
11_100	0.0462522	GO:0007596	0.000710012	4.54456	1.94517	8	228	blood coagulation
11_100	0.046553	GO:0032776	0.00081672	18.9886	0.187225	3	22	DNA methylation on cytosine
12_50	0.00319665	GO:0042361	1.97324e-05	Inf	0.00897784	2	2	menaquinone catabolic process
12_50	0.00319665	GO:0042377	1.97324e-05	Inf	0.00897784	2	2	vitamin K catabolic process
12_50	0.00637497	GO:0042376	5.90275e-05	462.783	0.0134668	2	3	phylloquinone catabolic process
12_50	0.0322259	GO:0009109	0.000543074	77.0942	0.0359113	2	8	coenzyme catabolic process
12_50	0.0322259	GO:0042182	0.000543074	77.0942	0.0359113	2	8	ketone catabolic process
12_50	0.0322259	GO:0007566	0.000641364	20.2095	0.170579	3	38	embryo implantation
12_50	0.0322259	GO:0009111	0.000696238	66.0745	0.0404003	2	9	vitamin catabolic process
12_100	0.0173399	GO:0042361	7.81075e-05	Inf	0.0177686	2	2	menaquinone catabolic process
12_100	0.0173399	GO:0042377	7.81075e-05	Inf	0.0177686	2	2	vitamin K catabolic process
12_100	0.0344786	GO:0042376	0.000232964	227.892	0.026653	2	3	phylloquinone catabolic process
12_100	0.0411346	GO:0036101	0.000463227	113.935	0.0355373	2	4	leukotriene B4 catabolic process
12_100	0.0411346	GO:1901523	0.000463227	113.935	0.0355373	2	4	icosanoid catabolic process

## Sheet: Community comparison (louv)
Cluster number and number of genes	Adjusted p-value	GOBPID	Pvalue	OddsRatio	ExpCount	Count	Size	Term

## Sheet: Community comparison (CONDOR)
Cluster number and number of genes	Adjusted p-value	GOBPID	Pvalue	OddsRatio	ExpCount	Count	Size	Term
top_100	0.0408408	GO:0034616	0.000137408	61.7647	0.122563	3	5	response to laminar fluid shear stress
top_100	0.0408408	GO:0009719	0.000574	Inf	0.0482315	2	2	response to endogenous stimulus
top_100	0.0408408	GO:0071772	0.000597638	5.56167	1.4854	7	60	response to BMP
top_100	0.0408408	GO:0002834	0.000606172	Inf	0.0495132	2	2	regulation of response to tumor cell
top_100	0.0408408	GO:0002839	0.000606172	Inf	0.0495132	2	2	positive regulation of immune response to tumor cell
top_100	0.0408408	GO:0002855	0.000606172	Inf	0.0495132	2	2	regulation of natural killer cell mediated immune response to tumor cell
top_100	0.0408408	GO:0002860	0.000606172	Inf	0.0495132	2	2	positive regulation of natural killer cell mediated cytotoxicity directed against tumor cell target
top_100	0.0408408	GO:0007352	0.000606172	Inf	0.0495132	2	2	zygotic specification of dorsal/ventral axis

## Sheet: Edge subtraction (Louvain)
Cluster number and number of genes	Adjusted p-value	GOBPID	Pvalue	OddsRatio	ExpCount	Count	Size	Term
1_50	0.00663491	GO:0001568	2.14029e-05	5.85571	2.50014	11	214	blood vessel development
1_50	0.0280652	GO:0072358	0.000181066	6.1211	1.67271	8	159	cardiovascular system development
2_50	0.000663228	GO:0043207	2.403e-06	6.28843	2.87622	13	235	response to external biotic stimulus
2_50	0.0074334	GO:0002221	5.38652e-05	10.8359	0.697636	6	57	pattern recognition receptor signaling pathway
2_50	0.0128955	GO:0031664	0.000140168	Inf	0.0239554	2	2	regulation of lipopolysaccharide-mediated signaling pathway
2_50	0.0136838	GO:0002757	0.000198316	11.0815	0.559231	5	46	immune response-activating signal transduction
2_50	0.0139966	GO:0002218	0.000253561	7.96796	0.917942	6	75	activation of innate immune response
2_50	0.0222186	GO:0035666	0.000483014	13.0519	0.379416	4	31	TRIF-dependent toll-like receptor signaling pathway
2_50	0.0242924	GO:0071222	0.000616111	8.46154	0.709875	5	58	cellular response to lipopolysaccharide
2_50	0.0271009	GO:0009617	0.000785533	5.36297	1.56662	7	128	response to bacterium
2_50	0.02804	GO:0034138	0.00106462	10.3441	0.46509	4	38	toll-like receptor 3 signaling pathway
2_50	0.02804	GO:0034142	0.00106462	10.3441	0.46509	4	38	toll-like receptor 4 signaling pathway
2_50	0.02804	GO:0071216	0.00111754	7.33501	0.807789	5	66	cellular response to biotic stimulus
2_50	0.0327058	GO:0071732	0.00143041	56.3175	0.0611961	2	5	cellular response to nitric oxide
2_50	0.0327058	GO:0045088	0.00154049	5.50558	1.28512	6	105	regulation of innate immune response
2_50	0.0450001	GO:0006335	0.00289416	12.2997	0.293741	3	24	DNA replication-dependent nucleosome assembly
2_50	0.0450001	GO:0032776	0.00289416	12.2997	0.293741	3	24	DNA methylation on cytosine
2_50	0.0450001	GO:0034166	0.00289416	12.2997	0.293741	3	24	toll-like receptor 10 signaling pathway
2_50	0.0450001	GO:0051290	0.00289416	12.2997	0.293741	3	24	protein heterotetramerization
2_50	0.0450001	GO:0039528	0.00295734	33.7714	0.0856745	2	7	cytoplasmic pattern recognition receptor signaling pathway in response to virus
2_50	0.0450001	GO:0000183	0.00326088	11.7373	0.305981	3	25	chromatin silencing at rDNA
2_50	0.0450001	GO:0034146	0.00326088	11.7373	0.305981	3	25	toll-like receptor 5 signaling pathway
2_50	0.0468841	GO:0034162	0.00365491	11.2238	0.31822	3	26	toll-like receptor 9 signaling pathway
2_50	0.0468841	GO:0032461	0.00391251	28.1349	0.0979138	2	8	positive regulation of protein oligomerization
2_50	0.0468841	GO:0038123	0.00407688	10.753	0.330459	3	27	toll-like receptor TLR1:TLR2 signaling pathway
2_50	0.0468841	GO:0038124	0.00407688	10.753	0.330459	3	27	toll-like receptor TLR6:TLR2 signaling pathway
2_50	0.0476521	GO:0002684	0.00469896	3.83448	2.1402	7	181	positive regulation of immune system process
2_50	0.0476521	GO:0007339	0.00499136	24.1088	0.110153	2	9	binding of sperm to zona pellucida
2_50	0.0476521	GO:0009988	0.00499136	24.1088	0.110153	2	9	cell-cell recognition
2_50	0.0476521	GO:1900740	0.00499136	24.1088	0.110153	2	9	positive regulation of protein insertion into mitochondrial membrane involved in apoptotic signaling pathway
2_50	0.0476521	GO:0034134	0.00500693	9.92026	0.354937	3	29	toll-like receptor 2 signaling pathway
2_100	2.22347e-05	GO:0043207	4.42922e-08	5.13551	5.49096	21	235	response to external biotic stimulus
2_100	0.000265172	GO:0006323	1.20632e-06	6.96951	2.19638	12	94	DNA packaging
2_100	0.000265172	GO:0034622	1.58469e-06	6.18381	2.67238	13	114	cellular macromolecular complex assembly
2_100	0.000273894	GO:0071824	2.63743e-06	6.40824	2.35994	12	101	protein-DNA complex subunit organization
2_100	0.000273894	GO:0022607	2.72803e-06	3.42527	10.1754	26	426	cellular component assembly
2_100	0.000486326	GO:0009617	5.83109e-06	5.40698	2.99082	13	128	response to bacterium
2_100	0.000486326	GO:0006333	6.78144e-06	8.25962	1.38442	9	61	chromatin assembly or disassembly
2_100	0.000820061	GO:0051290	1.30687e-05	14.9274	0.560779	6	24	protein heterotetramerization
2_100	0.00288756	GO:0051704	5.17691e-05	3.05179	9.13624	22	380	multi-organism process
2_100	0.00353336	GO:0006334	7.03857e-05	8.18327	1.06189	7	48	nucleosome assembly
2_100	0.00774678	GO:0006335	0.000185182	11.6322	0.560779	5	24	DNA replication-dependent nucleosome assembly
2_100	0.00774678	GO:0032776	0.000185182	11.6322	0.560779	5	24	DNA methylation on cytosine
2_100	0.00877567	GO:0000183	0.000227258	11.0475	0.584145	5	25	chromatin silencing at rDNA
2_100	0.0101655	GO:0002218	0.000299827	5.41084	1.75243	8	75	activation of innate immune response
2_100	0.0101655	GO:0002221	0.00030375	6.29273	1.33185	7	57	pattern recognition receptor signaling pathway
2_100	0.0106356	GO:0071222	0.000338984	6.16756	1.35522	7	58	cellular response to lipopolysaccharide
2_100	0.0155984	GO:0031664	0.000528231	Inf	0.0462396	2	2	regulation of lipopolysaccharide-mediated signaling pathway
2_100	0.017198	GO:0032461	0.000633367	25.9704	0.186926	3	8	positive regulation of protein oligomerization
2_100	0.017198	GO:0035666	0.000650921	8.48345	0.724339	5	31	TRIF-dependent toll-like receptor signaling pathway
2_100	0.0189521	GO:0071216	0.000755063	5.31895	1.54214	7	66	cellular response to biotic stimulus
2_100	0.0209518	GO:0006305	0.000876468	7.87297	0.771071	5	33	DNA alkylation
2_100	0.0213135	GO:0002227	0.000934058	21.6358	0.210292	3	9	innate immune response in mucosa
2_100	0.0229493	GO:0002684	0.00105146	3.65559	3.16809	10	139	positive regulation of immune system process
2_100	0.0275625	GO:0044728	0.00131773	7.10494	0.841168	5	36	DNA methylation or demethylation
2_100	0.0307015	GO:0034138	0.00169139	6.6705	0.8879	5	38	toll-like receptor 3 signaling pathway
2_100	0.0307015	GO:0034142	0.00169139	6.6705	0.8879	5	38	toll-like receptor 4 signaling pathway
2_100	0.0307015	GO:0002251	0.00177359	16.2176	0.257024	3	11	organ or tissue specific immune response
2_100	0.0307015	GO:0019731	0.00177359	16.2176	0.257024	3	11	antibacterial humoral response
2_100	0.0307015	GO:0035574	0.00177359	16.2176	0.257024	3	11	histone H4-K20 demethylation
2_100	0.034527	GO:0034166	0.00206337	8.7275	0.560779	4	24	toll-like receptor 10 signaling pathway
2_100	0.0390767	GO:0034146	0.0024131	8.30952	0.584145	4	25	toll-like receptor 5 signaling pathway
2_100	0.0426778	GO:0034162	0.00280162	7.92955	0.60751	4	26	toll-like receptor 9 signaling pathway
2_100	0.0426778	GO:0045088	0.00280551	3.70483	2.45341	8	105	regulation of innate immune response
2_100	0.0438799	GO:0045653	0.00297194	12.9667	0.303755	3	13	negative regulation of megakaryocyte differentiation
2_100	0.0450542	GO:0038123	0.00323098	7.58261	0.630876	4	27	toll-like receptor TLR1:TLR2 signaling pathway
2_100	0.0450542	GO:0038124	0.00323098	7.58261	0.630876	4	27	toll-like receptor TLR6:TLR2 signaling pathway
2_100	0.0455364	GO:1901699	0.00354163	12.0144	0.321699	3	14	cellular response to nitrogen compound
2_100	0.0455364	GO:0050688	0.00362251	5.49209	1.05146	5	45	regulation of defense response to virus
2_100	0.0455364	GO:0002757	0.00365302	5.47978	1.05344	5	46	immune response-activating signal transduction
2_100	0.0455364	GO:0008214	0.00371911	11.7845	0.327121	3	14	protein dealkylation
2_100	0.0455364	GO:0016577	0.00371911	11.7845	0.327121	3	14	histone demethylation

## Sheet: Edge subtraction (CONDOR)
Cluster number and number of genes	Adjusted p-value	GOBPID	Pvalue	OddsRatio	ExpCount	Count	Size	Term
2_50	9.34943e-05	GO:0043207	3.48859e-07	7.03167	2.87622	14	235	response to external biotic stimulus
2_50	0.0125217	GO:0009617	0.000124873	6.3537	1.56662	8	128	response to bacterium
2_50	0.0125217	GO:0031664	0.000140168	Inf	0.0239554	2	2	regulation of lipopolysaccharide-mediated signaling pathway
2_50	0.0330236	GO:0002221	0.00056813	8.62673	0.697636	5	57	pattern recognition receptor signaling pathway
2_50	0.0330236	GO:0071222	0.000616111	8.46154	0.709875	5	58	cellular response to lipopolysaccharide
2_50	0.0499166	GO:0071216	0.00111754	7.33501	0.807789	5	66	cellular response to biotic stimulus
2_100	2.22347e-05	GO:0043207	4.42922e-08	5.13551	5.49096	21	235	response to external biotic stimulus
2_100	0.000265172	GO:0006323	1.20632e-06	6.96951	2.19638	12	94	DNA packaging
2_100	0.000265172	GO:0034622	1.58469e-06	6.18381	2.67238	13	114	cellular macromolecular complex assembly
2_100	0.000273894	GO:0071824	2.63743e-06	6.40824	2.35994	12	101	protein-DNA complex subunit organization
2_100	0.000273894	GO:0022607	2.72803e-06	3.42527	10.1754	26	426	cellular component assembly
2_100	0.000486326	GO:0009617	5.83109e-06	5.40698	2.99082	13	128	response to bacterium
2_100	0.000486326	GO:0006333	6.78144e-06	8.25962	1.38442	9	61	chromatin assembly or disassembly
2_100	0.000820061	GO:0051290	1.30687e-05	14.9274	0.560779	6	24	protein heterotetramerization
2_100	0.00288756	GO:0051704	5.17691e-05	3.05179	9.13624	22	380	multi-organism process
2_100	0.00353336	GO:0006334	7.03857e-05	8.18327	1.06189	7	48	nucleosome assembly
2_100	0.00774678	GO:0006335	0.000185182	11.6322	0.560779	5	24	DNA replication-dependent nucleosome assembly
2_100	0.00774678	GO:0032776	0.000185182	11.6322	0.560779	5	24	DNA methylation on cytosine
2_100	0.00877567	GO:0000183	0.000227258	11.0475	0.584145	5	25	chromatin silencing at rDNA
2_100	0.0101655	GO:0002218	0.000299827	5.41084	1.75243	8	75	activation of innate immune response
2_100	0.0101655	GO:0002221	0.00030375	6.29273	1.33185	7	57	pattern recognition receptor signaling pathway
2_100	0.0106356	GO:0071222	0.000338984	6.16756	1.35522	7	58	cellular response to lipopolysaccharide
2_100	0.0155984	GO:0031664	0.000528231	Inf	0.0462396	2	2	regulation of lipopolysaccharide-mediated signaling pathway
2_100	0.017198	GO:0032461	0.000633367	25.9704	0.186926	3	8	positive regulation of protein oligomerization
2_100	0.017198	GO:0035666	0.000650921	8.48345	0.724339	5	31	TRIF-dependent toll-like receptor signaling pathway
2_100	0.0189521	GO:0071216	0.000755063	5.31895	1.54214	7	66	cellular response to biotic stimulus
2_100	0.0209518	GO:0006305	0.000876468	7.87297	0.771071	5	33	DNA alkylation
2_100	0.0213135	GO:0002227	0.000934058	21.6358	0.210292	3	9	innate immune response in mucosa
2_100	0.0229493	GO:0002684	0.00105146	3.65559	3.16809	10	139	positive regulation of immune system process
2_100	0.0275625	GO:0044728	0.00131773	7.10494	0.841168	5	36	DNA methylation or demethylation
2_100	0.0307015	GO:0034138	0.00169139	6.6705	0.8879	5	38	toll-like receptor 3 signaling pathway
2_100	0.0307015	GO:0034142	0.00169139	6.6705	0.8879	5	38	toll-like receptor 4 signaling pathway
2_100	0.0307015	GO:0002251	0.00177359	16.2176	0.257024	3	11	organ or tissue specific immune response
2_100	0.0307015	GO:0019731	0.00177359	16.2176	0.257024	3	11	antibacterial humoral response
2_100	0.0307015	GO:0035574	0.00177359	16.2176	0.257024	3	11	histone H4-K20 demethylation
2_100	0.034527	GO:0034166	0.00206337	8.7275	0.560779	4	24	toll-like receptor 10 signaling pathway
2_100	0.0390767	GO:0034146	0.0024131	8.30952	0.584145	4	25	toll-like receptor 5 signaling pathway
2_100	0.0426778	GO:0034162	0.00280162	7.92955	0.60751	4	26	toll-like receptor 9 signaling pathway
2_100	0.0426778	GO:0045088	0.00280551	3.70483	2.45341	8	105	regulation of innate immune response
2_100	0.0438799	GO:0045653	0.00297194	12.9667	0.303755	3	13	negative regulation of megakaryocyte differentiation
2_100	0.0450542	GO:0038123	0.00323098	7.58261	0.630876	4	27	toll-like receptor TLR1:TLR2 signaling pathway
2_100	0.0450542	GO:0038124	0.00323098	7.58261	0.630876	4	27	toll-like receptor TLR6:TLR2 signaling pathway
2_100	0.0455364	GO:1901699	0.00354163	12.0144	0.321699	3	14	cellular response to nitrogen compound
2_100	0.0455364	GO:0050688	0.00362251	5.49209	1.05146	5	45	regulation of defense response to virus
2_100	0.0455364	GO:0002757	0.00365302	5.47978	1.05344	5	46	immune response-activating signal transduction
2_100	0.0455364	GO:0008214	0.00371911	11.7845	0.327121	3	14	protein dealkylation
2_100	0.0455364	GO:0016577	0.00371911	11.7845	0.327121	3	14	histone demethylation
2_200	3.62235e-07	GO:0071103	5.04505e-10	6.07684	5.13713	23	114	DNA conformation change
2_200	6.17e-07	GO:0071824	1.71866e-09	6.24229	4.55132	21	101	protein-DNA complex subunit organization
2_200	8.3873e-07	GO:0034622	3.50444e-09	5.66757	5.18182	22	114	cellular macromolecular complex assembly
2_200	4.2793e-06	GO:0043207	2.4559e-08	3.74566	10.5897	31	235	response to external biotic stimulus
2_200	4.2793e-06	GO:0051290	2.98002e-08	16.0667	1.0815	10	24	protein heterotetramerization
2_200	1.63119e-05	GO:0006325	1.36311e-07	3.77941	9.01073	27	202	chromatin organization
2_200	2.72831e-05	GO:0051704	2.65991e-07	2.88788	17.7085	40	380	multi-organism process
2_200	3.27428e-05	GO:0006335	4.48865e-07	13.4039	1.0815	9	24	DNA replication-dependent nucleosome assembly
2_200	3.27428e-05	GO:0032776	4.48865e-07	13.4039	1.0815	9	24	DNA methylation on cytosine
2_200	3.27428e-05	GO:0006334	4.56028e-07	7.99527	2.05657	12	48	nucleosome assembly
2_200	4.40258e-05	GO:0000183	6.7449e-07	12.5625	1.12656	9	25	chromatin silencing at rDNA
2_200	6.52603e-05	GO:0022607	1.0907e-06	2.67492	19.3618	41	423	cellular component assembly
2_200	0.000514697	GO:0006305	9.31904e-06	8.35539	1.48707	9	33	DNA alkylation
2_200	0.000788837	GO:0009617	1.60711e-05	4.55301	3.77596	14	86	response to bacterium
2_200	0.000788837	GO:0043414	1.64799e-05	7.66549	1.58598	9	35	macromolecule methylation
2_200	0.000853485	GO:0002227	1.90192e-05	27.301	0.405563	5	9	innate immune response in mucosa
2_200	0.000854764	GO:0044728	2.02382e-05	7.42048	1.62225	9	36	DNA methylation or demethylation
2_200	0.00147635	GO:0040029	3.70116e-05	4.17834	4.05563	14	90	regulation of gene expression, epigenetic
2_200	0.00232508	GO:0002251	6.47656e-05	18.19	0.495688	5	11	organ or tissue specific immune response
2_200	0.00232508	GO:0019731	6.47656e-05	18.19	0.495688	5	11	antibacterial humoral response
2_200	0.00806154	GO:0007264	0.000235783	3.43083	4.79182	14	106	small GTPase mediated signal transduction
2_200	0.0241567	GO:0050688	0.000740179	4.76799	2.02782	8	45	regulation of defense response to virus
2_200	0.0258203	GO:0032461	0.000827112	32.5538	0.224109	3	5	positive regulation of protein oligomerization
2_200	0.0305996	GO:0035574	0.00102283	12.3906	0.495688	4	11	histone H4-K20 demethylation
2_200	0.0348751	GO:0060968	0.00121431	7.77753	0.856189	5	19	regulation of gene silencing
2_200	0.0431028	GO:0050830	0.00156083	7.2569	0.901252	5	20	defense response to Gram-positive bacterium
2_200	0.0432137	GO:0045143	0.00162503	21.5723	0.270376	3	6	homologous chromosome segregation
2_200	0.0478134	GO:0031664	0.0019993	Inf	0.0896936	2	2	regulation of lipopolysaccharide-mediated signaling pathway
2_200	0.0478134	GO:2000111	0.00201866	Inf	0.0901252	2	2	positive regulation of macrophage apoptotic process
2_200	0.0478134	GO:0035335	0.00206437	9.6315	0.585814	4	13	peptidyl-tyrosine dephosphorylation
2_200	0.0478134	GO:0045653	0.00206437	9.6315	0.585814	4	13	negative regulation of megakaryocyte differentiation
2_200	0.048587	GO:0006959	0.00216544	5.25987	1.39297	6	31	humoral immune response
3_50	0.00426227	GO:0042754	1.45968e-05	136.577	0.0584145	3	5	negative regulation of circadian rhythm
3_50	0.0180571	GO:0001568	0.000123679	5.13021	2.50014	10	214	blood vessel development
3_50	0.0263049	GO:0072358	0.000270256	5.70949	1.76563	8	159	cardiovascular system development

## Sheet: DEGs
DEG list	Adjusted p-value	GOBPID	Pvalue	OddsRatio	ExpCount	Count	Size	Term
top50	0.0141554	GO:0021740	0.000146435	Inf	0.0244784	2	2	principal sensory nucleus of trigeminal nerve development
top50	0.0141554	GO:0021960	0.000146435	Inf	0.0244784	2	2	anterior commissure morphogenesis
top50	0.0141554	GO:0032474	0.000146435	Inf	0.0244784	2	2	otolith morphogenesis
top50	0.0316014	GO:0071679	0.000435881	169.048	0.0367177	2	3	commissural neuron axon guidance
top100	0.0335459	GO:0034341	0.000145552	7.21667	1.18971	7	47	response to interferon-gamma
top100	0.0335459	GO:0090399	0.0001513	59.6932	0.126565	3	5	replicative senescence
top100	0.0335459	GO:0060548	0.00015388	3.2999	5.80599	16	231	negative regulation of cell death
top100	0.0339194	GO:0023051	0.000250606	2.34234	16.8591	31	662	regulation of signaling
top100	0.0339194	GO:0060333	0.000259322	10.7678	0.602175	5	24	interferon-gamma-mediated signaling pathway
top100	0.037687	GO:0010646	0.000360178	2.28445	17.1902	31	675	regulation of cell communication
top100	0.037687	GO:0010332	0.000535549	13.5078	0.40145	4	16	response to gamma radiation
top100	0.037687	GO:0021740	0.00063388	Inf	0.0506259	2	2	principal sensory nucleus of trigeminal nerve development
top100	0.037687	GO:0021960	0.00063388	Inf	0.0506259	2	2	anterior commissure morphogenesis
top100	0.037687	GO:0032474	0.00063388	Inf	0.0506259	2	2	otolith morphogenesis
top100	0.037687	GO:1900086	0.00063388	Inf	0.0506259	2	2	positive regulation of peptidyl-tyrosine autophosphorylation
top100	0.0436856	GO:0045978	0.00080157	23.8568	0.202503	3	8	negative regulation of nucleoside metabolic process
top200	0.036909	GO:0051174	3.86078e-05	2.28355	19.8075	38	387	regulation of phosphorus metabolic process
P<0.01	0.0458471	GO:0051092	2.02684e-05	4.06494	8.8306	21	39	positive regulation of NF-kappaB transcription factor activity
P<0.01	0.0495815	GO:2000116	4.38386e-05	2.96646	13.812	28	61	regulation of cysteine-type endopeptidase activity
