# Supplementary material for: Detecting phenotype-driven transitions in regulatory network structure
Source: NPJ Syst Biol Appl. 2018 Apr 19;4:16. doi: 10.1038/s41540-018-0052-5 (PMC5908977; doi:10.1038/s41540-018-0052-5)
Supplement: Supplementary file 5 — Supplementary Table 3 [file 41540_2018_52_MOESM5_ESM.xlsx]

## Sheet: ALPACA Male vs. Female
Cluster number and number of genes	Adjusted p-value	GOBPID	Pvalue	OddsRatio	ExpCount	Count	Size	Term
1_100	0.0252424	GO:0001955	0.000194172	130.631	0.0214507	2	8	blood vessel maturation
2_100	0.01557	GO:0000122	0.000173403	4.25713	3.00413	11	672	negative regulation of transcription from RNA polymerase II promoter
2_100	0.01557	GO:0030513	0.000241465	28.6806	0.122516	3	27	positive regulation of BMP signaling pathway
2_100	0.01557	GO:1902680	0.000282424	3.14025	6.1485	16	1355	positive regulation of RNA biosynthetic process
2_100	0.01557	GO:0009792	0.000291419	4.30243	2.6636	10	587	embryo development ending in birth or egg hatching
2_100	0.01557	GO:0032020	0.000300642	113.086	0.0272259	2	6	ISG15-protein conjugation
2_100	0.01557	GO:0045631	0.000300642	113.086	0.0272259	2	6	regulation of mechanoreceptor differentiation
2_100	0.01557	GO:1902679	0.00030275	3.36714	4.92788	14	1086	negative regulation of RNA biosynthetic process
2_100	0.0248401	GO:0023051	0.000572351	2.56462	10.8614	22	2390	regulation of signaling
2_100	0.0248401	GO:0051960	0.000648941	6.29409	1.06064	6	246	regulation of nervous system development
2_100	0.0248401	GO:0010646	0.000747679	2.506	11.0704	22	2436	regulation of cell communication
2_100	0.0248401	GO:0061314	0.000891406	56.5273	0.0453764	2	10	Notch signaling involved in heart development
2_100	0.0248401	GO:0003231	0.000903068	10.2006	0.431076	4	95	cardiac ventricle development
2_100	0.0248401	GO:0045934	0.00106912	2.93126	5.59037	14	1232	negative regulation of nucleobase-containing compound metabolic process
2_100	0.0248401	GO:0048812	0.00107234	3.9028	2.60405	9	584	neuron projection morphogenesis
2_100	0.0248401	GO:0060536	0.00108631	50.2431	0.0499141	2	11	cartilage morphogenesis
2_100	0.0248401	GO:0051171	0.00110401	2.25136	17.0978	29	3768	regulation of nitrogen compound metabolic process
2_100	0.0255763	GO:0048712	0.00129976	45.2156	0.0544517	2	12	negative regulation of astrocyte differentiation
2_100	0.0255763	GO:0070936	0.00133401	15.2741	0.217807	3	48	protein K48-linked ubiquitination
2_100	0.0255763	GO:0045935	0.00134986	2.67695	7.0878	16	1562	positive regulation of nucleobase-containing compound metabolic process
2_100	0.0262557	GO:0060284	0.00148907	6.55069	0.839161	5	196	regulation of cell development
2_100	0.0262557	GO:0022010	0.00153158	41.1023	0.0589893	2	13	central nervous system myelination
2_100	0.0265432	GO:0009653	0.00162208	4.09675	2.25618	8	593	anatomical structure morphogenesis
2_100	0.0278863	GO:0060707	0.00178162	37.6745	0.063527	2	14	trophoblast giant cell differentiation
2_100	0.0287932	GO:0000902	0.00205292	2.71789	5.98515	14	1319	cell morphogenesis
2_100	0.0287932	GO:0090092	0.0021182	6.0042	0.907528	5	200	regulation of transmembrane receptor protein serine/threonine kinase signaling pathway
2_100	0.0287932	GO:0009891	0.0022753	2.5295	7.45081	16	1642	positive regulation of biosynthetic process
2_100	0.0287932	GO:0014898	0.00233568	32.2879	0.0726023	2	16	cardiac muscle hypertrophy in response to stress
2_100	0.0287932	GO:0034198	0.00233568	32.2879	0.0726023	2	16	cellular response to amino acid starvation
2_100	0.0287932	GO:0048667	0.00247217	3.42841	2.93798	9	653	cell morphogenesis involved in neuron differentiation
2_100	0.0287932	GO:0001568	0.00252024	3.71748	2.3868	8	526	blood vessel development
2_100	0.0287932	GO:0071772	0.00255657	7.59228	0.571743	4	126	response to BMP
2_100	0.0287932	GO:0061564	0.00263655	3.3937	2.96615	9	662	axon development
2_100	0.0287932	GO:0072148	0.00263937	30.1333	0.0771399	2	17	epithelial cell fate commitment
2_100	0.0295218	GO:0001707	0.00278817	11.6384	0.281334	3	62	mesoderm formation
2_100	0.0320925	GO:1901214	0.00326039	5.41249	1.00282	5	221	regulation of neuron death
2_100	0.0320925	GO:0060045	0.00329928	26.5846	0.0862152	2	19	positive regulation of cardiac muscle cell proliferation
2_100	0.0320925	GO:0010604	0.00331855	2.80516	4.99208	12	1171	positive regulation of macromolecule metabolic process
2_100	0.0320925	GO:0022008	0.00338754	2.77825	4.98311	12	1180	neurogenesis
2_100	0.0352027	GO:0090304	0.00384529	2.09376	15.9473	26	3503	nucleic acid metabolic process
2_100	0.0352027	GO:0009890	0.00391141	2.60336	5.72778	13	1278	negative regulation of biosynthetic process
2_100	0.0355903	GO:0030900	0.00405334	10.1358	0.321154	3	74	forebrain development
2_100	0.0371719	GO:0055123	0.00433673	6.51386	0.662496	4	146	digestive system development
2_100	0.0381538	GO:0003012	0.0045961	22.0874	0.10182	2	23	muscle system process
2_100	0.0381538	GO:0045893	0.00469003	4.20255	1.57294	6	382	positive regulation of transcription, DNA-templated
2_100	0.0381538	GO:0032990	0.00476923	2.74888	4.50588	11	993	cell part morphogenesis
2_100	0.040641	GO:0060669	0.00524796	20.5355	0.108903	2	24	embryonic placenta morphogenesis
2_100	0.040641	GO:0045787	0.00530591	6.14416	0.701686	4	158	positive regulation of cell cycle
2_100	0.0426576	GO:0060421	0.00568768	19.6413	0.113441	2	25	positive regulation of heart growth
2_100	0.043472	GO:0060021	0.00591703	8.79182	0.367549	3	81	palate development
2_100	0.0442347	GO:0055025	0.00614371	18.8216	0.117979	2	26	positive regulation of cardiac muscle tissue development
2_100	0.0460479	GO:0050793	0.00682035	2.62753	4.75018	11	1087	regulation of developmental process
2_100	0.0460479	GO:0007167	0.00714449	4.47833	1.21156	5	281	enzyme linked receptor protein signaling pathway
2_100	0.0460479	GO:0007411	0.00726098	3.37689	2.26422	7	506	axon guidance
2_100	0.0460479	GO:0055010	0.00739739	16.9806	0.129696	2	29	ventricular cardiac muscle tissue morphogenesis
2_100	0.0460479	GO:0048013	0.00744124	8.06387	0.399312	3	88	ephrin receptor signaling pathway
2_100	0.0460479	GO:1901576	0.00773939	1.90169	20.2427	30	4151	organic substance biosynthetic process
2_100	0.0460479	GO:0007369	0.00785772	5.46287	0.785012	4	173	gastrulation
2_100	0.0460479	GO:0051145	0.00790723	16.3685	0.134205	2	30	smooth muscle cell differentiation
2_100	0.0460479	GO:0009967	0.00792814	2.45576	5.52623	12	1251	positive regulation of signal transduction
2_100	0.0460479	GO:0051347	0.00806761	3.02705	2.89955	8	639	positive regulation of transferase activity
2_100	0.0460479	GO:0042327	0.00809141	2.6658	4.17009	10	919	positive regulation of phosphorylation
2_100	0.0460479	GO:0042517	0.00812783	16.1283	0.136129	2	30	positive regulation of tyrosine phosphorylation of Stat3 protein
2_100	0.0460479	GO:0003015	0.00817561	5.39823	0.794087	4	175	heart process
2_100	0.0460479	GO:0097285	0.00818629	3.69299	1.76098	6	394	cell-type specific apoptotic process
2_100	0.0464314	GO:0040011	0.00842232	3.68684	1.77647	6	401	locomotion
2_100	0.0464314	GO:0043010	0.00851242	4.2653	1.26146	5	278	camera-type eye development
7_100	0.00179837	GO:0044085	9.77373e-06	10.8378	0.759219	7	175	cellular component biogenesis
7_100	0.00312371	GO:0031167	3.39534e-05	60.2917	0.0649708	3	15	rRNA methylation
7_100	0.0116538	GO:2001141	0.000273434	3.31394	5.54781	15	1183	regulation of RNA biosynthetic process
7_100	0.0116538	GO:0006355	0.000294416	3.59886	4.36443	13	948	regulation of transcription, DNA-templated
7_100	0.0116538	GO:0019219	0.000316679	3.28017	5.64048	15	1213	regulation of nucleobase-containing compound metabolic process
7_100	0.0162806	GO:0006364	0.000530889	11.8448	0.374595	4	89	rRNA processing
7_100	0.0394051	GO:0034660	0.00149911	4.56477	1.70223	7	393	ncRNA metabolic process
8_100	0.0490973	GO:0009435	0.000657189	63.5658	0.0385012	2	14	NAD biosynthetic process
8_100	0.0490973	GO:0051895	0.000657189	63.5658	0.0385012	2	14	negative regulation of focal adhesion assembly
8_100	0.0490973	GO:0048644	0.000928365	17.4724	0.192506	3	70	muscle organ morphogenesis
8_100	0.0490973	GO:0019363	0.000977061	50.8421	0.0467515	2	17	pyridine nucleotide biosynthetic process
14_100	0.000168812	GO:0006342	9.07592e-07	34.0946	0.179076	5	52	chromatin silencing
14_100	0.00126693	GO:0006325	1.36229e-05	32.4327	0.147506	4	49	chromatin organization
14_100	0.00577234	GO:0006333	0.000106635	12.01	0.473359	5	135	chromatin assembly or disassembly
14_100	0.00577234	GO:0006996	0.000124136	5.57033	1.9948	9	580	organelle organization
14_100	0.0119541	GO:0071824	0.000321348	9.38188	0.599587	5	171	protein-DNA complex subunit organization
14_100	0.0291176	GO:0006334	0.000939277	17.346	0.193024	3	56	nucleosome assembly
14_100	0.0409133	GO:0006323	0.00156442	8.78922	0.501409	4	143	DNA packaging
14_100	0.0409133	GO:0032776	0.00177924	36.9337	0.0631145	2	18	DNA methylation on cytosine
14_100	0.0409133	GO:0002227	0.00219964	32.8254	0.0701272	2	20	innate immune response in mucosa
14_100	0.0409133	GO:1903429	0.00219964	32.8254	0.0701272	2	20	regulation of cell maturation
17_100	0.0197295	GO:0002713	0.000167199	138.152	0.0198006	2	9	negative regulation of B cell mediated immunity
18_100	0.0448339	GO:0060539	0.000327254	95.375	0.0275009	2	10	diaphragm development
5_50	0.014065	GO:0006355	0.00185916	3.38301	4.17945	11	304	regulation of transcription, DNA-templated
5_50	0.0173268	GO:0034080	0.0023899	13.245	0.275104	3	23	CENP-A containing nucleosome assembly
5_50	0.0196658	GO:0016180	0.00282555	34.6049	0.0837274	2	7	snRNA processing
5_50	0.0229016	GO:0034724	0.00342208	11.5076	0.310987	3	26	DNA replication-independent nucleosome organization
5_50	0.0280814	GO:0051259	0.00435745	4.40927	1.57886	6	132	protein oligomerization
5_50	0.0291503	GO:0043044	0.00469085	10.1712	0.346871	3	29	ATP-dependent chromatin remodeling
5_50	0.033027	GO:1903507	0.0055637	2.62671	6.17191	13	516	negative regulation of nucleic acid-templated transcription
5_50	0.033027	GO:0019985	0.00569431	22.0688	0.117286	2	10	translesion synthesis
5_50	0.0380689	GO:0051253	0.00678239	2.5554	6.31544	13	528	negative regulation of RNA metabolic process
5_50	0.0383125	GO:0035574	0.0071787	19.2033	0.131572	2	11	histone H4-K20 demethylation
5_50	0.0383125	GO:2001141	0.00726616	2.48889	7.16465	14	519	regulation of RNA biosynthetic process
5_50	0.0437526	GO:0033762	0.00854935	17.278	0.143533	2	12	response to glucagon
5_50	0.0484663	GO:0006807	0.00998557	2.17954	18.0485	26	1330	nitrogen compound metabolic process
5_50	0.0484663	GO:0045653	0.0100275	15.7029	0.155494	2	13	negative regulation of megakaryocyte differentiation
5_100	1.38996e-08	GO:0006323	3.92644e-11	10.6658	2.30097	17	94	DNA packaging
5_100	1.36717e-06	GO:0006333	7.72412e-09	11.8551	1.4186	12	61	chromatin assembly or disassembly
5_100	2.8477e-06	GO:0006807	2.41331e-08	3.69158	22.8114	46	743	nitrogen compound metabolic process
5_100	5.90574e-06	GO:0006334	6.67315e-08	12.7947	1.08877	10	48	nucleosome assembly
5_100	1.65869e-05	GO:0007264	2.34279e-07	6.29778	3.09023	15	124	small GTPase mediated signal transduction
5_100	3.51473e-05	GO:0006304	5.95718e-07	11.637	1.05257	9	43	DNA modification
5_100	4.02254e-05	GO:0006335	1.02268e-06	17.7415	0.587483	7	24	DNA replication-dependent nucleosome assembly
5_100	4.02254e-05	GO:0032776	1.02268e-06	17.7415	0.587483	7	24	DNA methylation on cytosine
5_100	4.02254e-05	GO:0051290	1.02268e-06	17.7415	0.587483	7	24	protein heterotetramerization
5_100	4.929e-05	GO:0000183	1.39237e-06	16.751	0.611961	7	25	chromatin silencing at rDNA
5_100	0.00027033	GO:0006342	8.40007e-06	16.3388	0.521849	6	23	chromatin silencing
5_100	0.000502955	GO:0006325	1.70493e-05	13.9602	0.581948	6	28	chromatin organization
5_100	0.00507347	GO:0034080	0.000186314	11.6767	0.563004	5	23	CENP-A containing nucleosome assembly
5_100	0.00538924	GO:2001141	0.000213134	2.48428	14.504	28	519	regulation of RNA biosynthetic process
5_100	0.00811151	GO:0034724	0.000343708	10	0.636439	5	26	DNA replication-independent nucleosome organization
5_100	0.00824831	GO:0032259	0.000372805	4.64241	2.2765	9	93	methylation
5_100	0.0121942	GO:0043044	0.000585598	8.74247	0.709875	5	29	ATP-dependent chromatin remodeling
5_100	0.0122992	GO:0042769	0.000625382	12.7985	0.416134	4	17	DNA damage response, detection of DNA damage
5_100	0.0182779	GO:0060968	0.000981015	11.0857	0.46509	4	19	regulation of gene silencing
5_100	0.0220556	GO:0002230	0.00124608	7.22476	0.832267	5	34	positive regulation of defense response to virus by host
5_100	0.0224664	GO:0022607	0.00133275	2.46631	9.17838	19	379	cellular component assembly
5_100	0.0226571	GO:0019985	0.00146935	17.7908	0.242949	3	10	translesion synthesis
5_100	0.0226571	GO:0000278	0.00147207	5.52801	1.27016	6	59	mitotic cell cycle
5_100	0.0258019	GO:0000731	0.00174928	81.5349	0.0734353	2	3	DNA synthesis involved in DNA repair
5_100	0.0287287	GO:0035574	0.00202886	15.4368	0.269263	3	11	histone H4-K20 demethylation
5_100	0.0332039	GO:0048285	0.00243871	3.02803	4.13686	11	169	organelle fission
5_100	0.0435274	GO:0045653	0.00339403	12.3424	0.31822	3	13	negative regulation of megakaryocyte differentiation
5_100	0.0435274	GO:0051315	0.00344284	40.7558	0.0979138	2	4	attachment of mitotic spindle microtubules to kinetochore
5_100	0.0466276	GO:0007067	0.00381977	3.22219	3.15305	9	130	mitotic nuclear division
5_100	0.0469468	GO:0070988	0.00412145	11.3409	0.339181	3	14	demethylation
5_100	0.0469468	GO:0008214	0.00424378	11.2171	0.342698	3	14	protein dealkylation
5_100	0.0469468	GO:0016577	0.00424378	11.2171	0.342698	3	14	histone demethylation
5_100	0.0475144	GO:0050688	0.00442931	5.22139	1.10153	5	45	regulation of defense response to virus
6_50	0.031312	GO:0070124	0.000372774	28.1032	0.150209	3	12	mitochondrial translational initiation
6_50	0.031312	GO:0070125	0.000480371	25.2857	0.162726	3	13	mitochondrial translational elongation
6_50	0.031312	GO:0070126	0.000606039	22.9805	0.175243	3	14	mitochondrial translational termination
8_100	0.0267586	GO:0071103	5.93317e-05	4.91695	2.69541	11	114	DNA conformation change

## Sheet: ALPACA Female vs. Male
Cluster number and number of genes	Adjusted p-value	GOBPID	Pvalue	OddsRatio	ExpCount	Count	Size	Term
5_100	0.00456128	GO:0006355	2.8508e-05	3.79682	5.71225	17	1203	regulation of transcription, DNA-templated
5_100	0.0123297	GO:0016070	0.000154122	3.15511	7.97544	19	1828	RNA metabolic process
5_100	0.0183723	GO:0097659	0.00044317	2.73189	9.21719	20	1934	nucleic acid-templated transcription
5_100	0.0183723	GO:0019219	0.000459307	2.62893	10.7327	22	2268	regulation of nucleobase-containing compound metabolic process
5_100	0.0250671	GO:2001141	0.000806361	2.58765	9.6473	20	2061	regulation of RNA biosynthetic process
5_100	0.0250671	GO:0044085	0.000940018	7.33673	0.759219	5	175	cellular component biogenesis
10_100	1.78587e-06	GO:0034340	6.94889e-09	33.7756	0.262358	7	72	response to type I interferon
10_100	3.42262e-05	GO:0060337	3.37604e-07	42.3854	0.147561	5	42	type I interferon signaling pathway
10_100	3.42262e-05	GO:0045071	5.16342e-07	38.6031	0.16033	5	44	negative regulation of viral genome replication
10_100	3.42262e-05	GO:0048525	5.32704e-07	23.8989	0.302441	6	83	negative regulation of viral process
10_100	0.000252637	GO:0071310	4.91512e-06	5.65816	2.99302	13	831	cellular response to organic substance
10_100	0.000420644	GO:0032727	9.82048e-06	96.5533	0.0437264	3	12	positive regulation of interferon-alpha production
10_100	0.000478318	GO:0071307	1.30281e-05	Inf	0.00728773	2	2	cellular response to vitamin K
10_100	0.000485744	GO:0043207	1.51204e-05	5.33273	2.7912	12	766	response to external biotic stimulus
10_100	0.00204658	GO:2000110	7.78037e-05	284.118	0.0145755	2	4	negative regulation of macrophage apoptotic process
10_100	0.00204658	GO:0051607	8.01341e-05	7.66805	1.05308	7	289	defense response to virus
10_100	0.00204658	GO:0032728	8.75966e-05	41.3457	0.0874527	3	24	positive regulation of interferon-beta production
10_100	0.00237486	GO:0098586	0.000111947	37.7452	0.0947405	3	26	cellular response to virus
10_100	0.00237486	GO:0019060	0.00012937	189.399	0.0182193	2	5	intracellular transport of viral protein in host cell
10_100	0.00237486	GO:0051708	0.00012937	189.399	0.0182193	2	5	intracellular protein transport in other organism involved in symbiotic interaction
10_100	0.00265341	GO:1903900	0.000154868	11.0446	0.512227	5	143	regulation of viral life cycle
10_100	0.00274883	GO:0043900	0.000171133	5.81375	1.59601	8	438	regulation of multi-organism process
10_100	0.00280113	GO:0051701	0.000185289	10.6021	0.532004	5	146	interaction with host
10_100	0.00317957	GO:0060333	0.000222693	15.0853	0.298797	4	82	interferon-gamma-mediated signaling pathway
10_100	0.00712052	GO:0071346	0.000533611	21.2994	0.159234	3	47	cellular response to interferon-gamma
10_100	0.00712052	GO:0071360	0.000575399	71	0.0364386	2	10	cellular response to exogenous dsRNA
10_100	0.00712052	GO:0002753	0.000581832	20.6429	0.163974	3	45	cytoplasmic pattern recognition receptor signaling pathway
10_100	0.0155019	GO:0006925	0.00132701	43.6772	0.054658	2	15	inflammatory cell apoptotic process
10_100	0.0185401	GO:2000106	0.00165923	38.4667	0.0609992	2	17	regulation of leukocyte apoptotic process
10_100	0.0215367	GO:0032101	0.00201121	4.37962	1.80626	7	506	regulation of response to external stimulus
10_100	0.0215667	GO:0070374	0.00209793	8.07713	0.542936	4	149	positive regulation of ERK1 and ERK2 cascade
10_100	0.0234604	GO:0048245	0.00237343	31.5338	0.0728773	2	20	eosinophil chemotaxis
10_100	0.0249114	GO:0033032	0.00261715	29.872	0.0765211	2	21	regulation of myeloid cell apoptotic process
10_100	0.0339986	GO:0045070	0.00370412	24.6701	0.0910966	2	25	positive regulation of viral genome replication
10_100	0.0461187	GO:0050795	0.00520405	6.21103	0.699622	4	192	regulation of behavior
11_100	0.00996691	GO:0009893	3.65088e-05	4.73371	3.00312	12	532	positive regulation of metabolic process
11_100	0.012104	GO:0043547	8.86739e-05	4.99181	2.29192	10	463	positive regulation of GTPase activity
12_100	0.0378495	GO:0021523	0.000124505	193.2	0.0178756	2	5	somatic motor neuron differentiation
15_100	0.044721	GO:0030520	0.000254096	27.8492	0.124029	3	44	intracellular estrogen receptor signaling pathway
17_100	0.0365141	GO:0060956	0.000179196	147.857	0.0210382	2	6	endocardial cell differentiation
17_100	0.0365141	GO:0061383	0.000314208	25.8196	0.133242	3	38	trabecula morphogenesis
17_100	0.0365141	GO:0060539	0.000532781	73.9082	0.0350636	2	10	diaphragm development
17_100	0.0365141	GO:0010812	0.000554342	21.0044	0.161293	3	46	negative regulation of cell-substrate adhesion
17_100	0.0365141	GO:0003222	0.000649716	65.6916	0.03857	2	11	ventricular trabecula myocardium morphogenesis
2_100	0.0381538	GO:0045893	0.00469003	4.20255	1.57294	6	382	positive regulation of transcription, DNA-templated
2_100	0.0381538	GO:0032990	0.00476923	2.74888	4.50588	11	993	cell part morphogenesis
2_100	0.040641	GO:0060669	0.00524796	20.5355	0.108903	2	24	embryonic placenta morphogenesis
2_100	0.040641	GO:0045787	0.00530591	6.14416	0.701686	4	158	positive regulation of cell cycle
2_100	0.0426576	GO:0060421	0.00568768	19.6413	0.113441	2	25	positive regulation of heart growth
2_100	0.043472	GO:0060021	0.00591703	8.79182	0.367549	3	81	palate development
2_100	0.0442347	GO:0055025	0.00614371	18.8216	0.117979	2	26	positive regulation of cardiac muscle tissue development
2_100	0.0460479	GO:0050793	0.00682035	2.62753	4.75018	11	1087	regulation of developmental process
2_100	0.0460479	GO:0007167	0.00714449	4.47833	1.21156	5	281	enzyme linked receptor protein signaling pathway
2_100	0.0460479	GO:0007411	0.00726098	3.37689	2.26422	7	506	axon guidance
2_100	0.0460479	GO:0055010	0.00739739	16.9806	0.129696	2	29	ventricular cardiac muscle tissue morphogenesis
2_100	0.0460479	GO:0048013	0.00744124	8.06387	0.399312	3	88	ephrin receptor signaling pathway
2_100	0.0460479	GO:1901576	0.00773939	1.90169	20.2427	30	4151	organic substance biosynthetic process
2_100	0.0460479	GO:0007369	0.00785772	5.46287	0.785012	4	173	gastrulation
2_100	0.0460479	GO:0051145	0.00790723	16.3685	0.134205	2	30	smooth muscle cell differentiation
2_100	0.0460479	GO:0009967	0.00792814	2.45576	5.52623	12	1251	positive regulation of signal transduction
2_100	0.0460479	GO:0051347	0.00806761	3.02705	2.89955	8	639	positive regulation of transferase activity
2_100	0.0460479	GO:0042327	0.00809141	2.6658	4.17009	10	919	positive regulation of phosphorylation
2_100	0.0460479	GO:0042517	0.00812783	16.1283	0.136129	2	30	positive regulation of tyrosine phosphorylation of Stat3 protein
2_100	0.0460479	GO:0003015	0.00817561	5.39823	0.794087	4	175	heart process
2_100	0.0460479	GO:0097285	0.00818629	3.69299	1.76098	6	394	cell-type specific apoptotic process
2_100	0.0464314	GO:0040011	0.00842232	3.68684	1.77647	6	401	locomotion
2_100	0.0464314	GO:0043010	0.00851242	4.2653	1.26146	5	278	camera-type eye development
7_100	0.00179837	GO:0044085	9.77373e-06	10.8378	0.759219	7	175	cellular component biogenesis
7_100	0.00312371	GO:0031167	3.39534e-05	60.2917	0.0649708	3	15	rRNA methylation
7_100	0.0116538	GO:2001141	0.000273434	3.31394	5.54781	15	1183	regulation of RNA biosynthetic process
7_100	0.0116538	GO:0006355	0.000294416	3.59886	4.36443	13	948	regulation of transcription, DNA-templated
7_100	0.0116538	GO:0019219	0.000316679	3.28017	5.64048	15	1213	regulation of nucleobase-containing compound metabolic process
7_100	0.0162806	GO:0006364	0.000530889	11.8448	0.374595	4	89	rRNA processing
7_100	0.0394051	GO:0034660	0.00149911	4.56477	1.70223	7	393	ncRNA metabolic process
8_100	0.0490973	GO:0009435	0.000657189	63.5658	0.0385012	2	14	NAD biosynthetic process
8_100	0.0490973	GO:0051895	0.000657189	63.5658	0.0385012	2	14	negative regulation of focal adhesion assembly
8_100	0.0490973	GO:0048644	0.000928365	17.4724	0.192506	3	70	muscle organ morphogenesis
8_100	0.0490973	GO:0019363	0.000977061	50.8421	0.0467515	2	17	pyridine nucleotide biosynthetic process
14_100	0.000168812	GO:0006342	9.07592e-07	34.0946	0.179076	5	52	chromatin silencing
14_100	0.00126693	GO:0006325	1.36229e-05	32.4327	0.147506	4	49	chromatin organization
14_100	0.00577234	GO:0006333	0.000106635	12.01	0.473359	5	135	chromatin assembly or disassembly
14_100	0.00577234	GO:0006996	0.000124136	5.57033	1.9948	9	580	organelle organization
14_100	0.0119541	GO:0071824	0.000321348	9.38188	0.599587	5	171	protein-DNA complex subunit organization
14_100	0.0291176	GO:0006334	0.000939277	17.346	0.193024	3	56	nucleosome assembly
14_100	0.0409133	GO:0006323	0.00156442	8.78922	0.501409	4	143	DNA packaging
14_100	0.0409133	GO:0032776	0.00177924	36.9337	0.0631145	2	18	DNA methylation on cytosine
14_100	0.0409133	GO:0002227	0.00219964	32.8254	0.0701272	2	20	innate immune response in mucosa
14_100	0.0409133	GO:1903429	0.00219964	32.8254	0.0701272	2	20	regulation of cell maturation
17_100	0.0197295	GO:0002713	0.000167199	138.152	0.0198006	2	9	negative regulation of B cell mediated immunity
18_100	0.0448339	GO:0060539	0.000327254	95.375	0.0275009	2	10	diaphragm development
5_50	0.014065	GO:0006355	0.00185916	3.38301	4.17945	11	304	regulation of transcription, DNA-templated
5_50	0.0173268	GO:0034080	0.0023899	13.245	0.275104	3	23	CENP-A containing nucleosome assembly
5_50	0.0196658	GO:0016180	0.00282555	34.6049	0.0837274	2	7	snRNA processing
5_50	0.0229016	GO:0034724	0.00342208	11.5076	0.310987	3	26	DNA replication-independent nucleosome organization
5_50	0.0280814	GO:0051259	0.00435745	4.40927	1.57886	6	132	protein oligomerization
5_50	0.0291503	GO:0043044	0.00469085	10.1712	0.346871	3	29	ATP-dependent chromatin remodeling
5_50	0.033027	GO:1903507	0.0055637	2.62671	6.17191	13	516	negative regulation of nucleic acid-templated transcription
5_50	0.033027	GO:0019985	0.00569431	22.0688	0.117286	2	10	translesion synthesis
5_50	0.0380689	GO:0051253	0.00678239	2.5554	6.31544	13	528	negative regulation of RNA metabolic process
5_50	0.0383125	GO:0035574	0.0071787	19.2033	0.131572	2	11	histone H4-K20 demethylation
5_50	0.0383125	GO:2001141	0.00726616	2.48889	7.16465	14	519	regulation of RNA biosynthetic process
5_50	0.0437526	GO:0033762	0.00854935	17.278	0.143533	2	12	response to glucagon
5_50	0.0484663	GO:0006807	0.00998557	2.17954	18.0485	26	1330	nitrogen compound metabolic process
5_50	0.0484663	GO:0045653	0.0100275	15.7029	0.155494	2	13	negative regulation of megakaryocyte differentiation
5_100	1.38996e-08	GO:0006323	3.92644e-11	10.6658	2.30097	17	94	DNA packaging
5_100	1.36717e-06	GO:0006333	7.72412e-09	11.8551	1.4186	12	61	chromatin assembly or disassembly
5_100	2.8477e-06	GO:0006807	2.41331e-08	3.69158	22.8114	46	743	nitrogen compound metabolic process
5_100	5.90574e-06	GO:0006334	6.67315e-08	12.7947	1.08877	10	48	nucleosome assembly
5_100	1.65869e-05	GO:0007264	2.34279e-07	6.29778	3.09023	15	124	small GTPase mediated signal transduction
5_100	3.51473e-05	GO:0006304	5.95718e-07	11.637	1.05257	9	43	DNA modification
5_100	4.02254e-05	GO:0006335	1.02268e-06	17.7415	0.587483	7	24	DNA replication-dependent nucleosome assembly
5_100	4.02254e-05	GO:0032776	1.02268e-06	17.7415	0.587483	7	24	DNA methylation on cytosine
5_100	4.02254e-05	GO:0051290	1.02268e-06	17.7415	0.587483	7	24	protein heterotetramerization
5_100	4.929e-05	GO:0000183	1.39237e-06	16.751	0.611961	7	25	chromatin silencing at rDNA
5_100	0.00027033	GO:0006342	8.40007e-06	16.3388	0.521849	6	23	chromatin silencing
5_100	0.000502955	GO:0006325	1.70493e-05	13.9602	0.581948	6	28	chromatin organization
5_100	0.00507347	GO:0034080	0.000186314	11.6767	0.563004	5	23	CENP-A containing nucleosome assembly
5_100	0.00538924	GO:2001141	0.000213134	2.48428	14.504	28	519	regulation of RNA biosynthetic process
5_100	0.00811151	GO:0034724	0.000343708	10	0.636439	5	26	DNA replication-independent nucleosome organization
5_100	0.00824831	GO:0032259	0.000372805	4.64241	2.2765	9	93	methylation
5_100	0.0121942	GO:0043044	0.000585598	8.74247	0.709875	5	29	ATP-dependent chromatin remodeling
5_100	0.0122992	GO:0042769	0.000625382	12.7985	0.416134	4	17	DNA damage response, detection of DNA damage
5_100	0.0182779	GO:0060968	0.000981015	11.0857	0.46509	4	19	regulation of gene silencing
5_100	0.0220556	GO:0002230	0.00124608	7.22476	0.832267	5	34	positive regulation of defense response to virus by host
5_100	0.0224664	GO:0022607	0.00133275	2.46631	9.17838	19	379	cellular component assembly
5_100	0.0226571	GO:0019985	0.00146935	17.7908	0.242949	3	10	translesion synthesis
5_100	0.0226571	GO:0000278	0.00147207	5.52801	1.27016	6	59	mitotic cell cycle
5_100	0.0258019	GO:0000731	0.00174928	81.5349	0.0734353	2	3	DNA synthesis involved in DNA repair
5_100	0.0287287	GO:0035574	0.00202886	15.4368	0.269263	3	11	histone H4-K20 demethylation
5_100	0.0332039	GO:0048285	0.00243871	3.02803	4.13686	11	169	organelle fission
5_100	0.0435274	GO:0045653	0.00339403	12.3424	0.31822	3	13	negative regulation of megakaryocyte differentiation
5_100	0.0435274	GO:0051315	0.00344284	40.7558	0.0979138	2	4	attachment of mitotic spindle microtubules to kinetochore
5_100	0.0466276	GO:0007067	0.00381977	3.22219	3.15305	9	130	mitotic nuclear division
5_100	0.0469468	GO:0070988	0.00412145	11.3409	0.339181	3	14	demethylation
5_100	0.0469468	GO:0008214	0.00424378	11.2171	0.342698	3	14	protein dealkylation
5_100	0.0469468	GO:0016577	0.00424378	11.2171	0.342698	3	14	histone demethylation
5_100	0.0475144	GO:0050688	0.00442931	5.22139	1.10153	5	45	regulation of defense response to virus
6_50	0.031312	GO:0070124	0.000372774	28.1032	0.150209	3	12	mitochondrial translational initiation
6_50	0.031312	GO:0070125	0.000480371	25.2857	0.162726	3	13	mitochondrial translational elongation
6_50	0.031312	GO:0070126	0.000606039	22.9805	0.175243	3	14	mitochondrial translational termination
8_100	0.0267586	GO:0071103	5.93317e-05	4.91695	2.69541	11	114	DNA conformation change

## Sheet: Male (Louvain)
Cluster number and number of genes	Adjusted p-value	GOBPID	Pvalue	OddsRatio	ExpCount	Count	Size	Term
1_100	0.032713	GO:0051056	0.000194547	5.54453	1.59704	8	261	regulation of small GTPase mediated signal transduction
1_100	0.032713	GO:0043547	0.000236343	4.35127	2.56623	10	428	positive regulation of GTPase activity
1_100	0.032713	GO:0043085	0.000239949	2.7531	8.54816	20	1397	positive regulation of catalytic activity
2_100	0.00722256	GO:0019941	2.02881e-05	4.95972	2.7956	12	502	modification-dependent protein catabolic process
2_100	0.0162983	GO:0071596	9.15636e-05	366.152	0.0167068	2	3	ubiquitin-dependent protein catabolic process via the N-end rule pathway
2_100	0.0359568	GO:0045053	0.000303007	122.034	0.0278446	2	5	protein retention in Golgi apparatus

## Sheet: Female (Louvain)
Cluster number and number of genes	Adjusted p-value	GOBPID	Pvalue	OddsRatio	ExpCount	Count	Size	Term
1_100	0.0348005	GO:0071596	0.000100871	348.41	0.0175318	2	3	ubiquitin-dependent protein catabolic process via the N-end rule pathway
2_100	0.00261339	GO:0051056	5.76907e-06	6.9002	1.65088	10	261	regulation of small GTPase mediated signal transduction
2_100	0.00380812	GO:0009966	1.68129e-05	6.14852	1.88462	10	324	regulation of signal transduction
2_100	0.00999235	GO:0043547	6.61745e-05	4.67574	2.65472	11	428	positive regulation of GTPase activity
2_100	0.0187486	GO:0008360	0.00016555	8.12819	0.81595	6	129	regulation of cell shape
2_100	0.0267057	GO:0019222	0.000294765	3.83392	3.80609	12	667	regulation of metabolic process
2_100	0.0298759	GO:0051491	0.000395708	24.3253	0.14548	3	23	positive regulation of filopodium assembly
2_100	0.0399838	GO:0071840	0.000617852	2.01182	35.2503	51	5573	cellular component organization or biogenesis

## Sheet: DEGs
DEG list	Adjusted p-value	GOBPID	Pvalue	OddsRatio	ExpCount	Count	Size	Term
top50	1.01598e-14	GO:0006959	1.53937e-16	408.262	0.126575	9	169	humoral immune response
top50	1.51182e-11	GO:0006958	4.58128e-13	408.363	0.0366991	6	49	complement activation, classical pathway
top50	3.09912e-11	GO:0006898	1.40869e-12	152.021	0.195479	8	261	receptor-mediated endocytosis
top50	2.33937e-10	GO:0072376	1.4178e-11	221.727	0.0636617	6	85	protein activation cascade
top50	2.66034e-10	GO:0038096	2.01541e-11	208.457	0.0674066	6	90	Fc-gamma receptor signaling pathway involved in phagocytosis
top50	7.5819e-10	GO:0016064	6.89264e-11	168.138	0.0823858	6	110	immunoglobulin mediated immune response
top50	2.77646e-08	GO:0002449	3.26976e-09	85.9842	0.155784	6	208	lymphocyte mediated immunity
top50	2.77646e-08	GO:0002460	3.36541e-09	85.5547	0.156533	6	209	adaptive immune response based on somatic recombination of immune receptors built from immunoglobulin superfamily domains
top50	2.0643e-07	GO:0038095	2.81496e-08	59.1123	0.223191	6	298	Fc-epsilon receptor signaling pathway
top50	2.4895e-07	GO:0002429	3.77197e-08	56.1655	0.234425	6	313	immune response-activating cell surface receptor signaling pathway
top50	1.93513e-06	GO:0016192	3.22522e-07	29.203	0.925717	8	1236	vesicle-mediated transport
top50	1.94614e-06	GO:0003094	3.53844e-07	323.36	0.0149792	3	20	glomerular filtration
top50	2.85441e-06	GO:0002253	5.62232e-07	34.8885	0.369987	6	494	activation of immune response
top50	3.69995e-06	GO:0006950	7.84838e-07	32.4706	1.10234	8	1368	response to stress
top50	8.43722e-06	GO:0002764	1.91755e-06	28.006	0.456118	6	609	immune response-regulating signaling pathway
top50	1.46218e-05	GO:0051234	3.54468e-06	26.0137	1.33826	8	1613	establishment of localization
top50	1.70361e-05	GO:0002252	4.3881e-06	24.1034	0.525771	6	702	immune effector process
top50	1.94603e-05	GO:0019731	5.30736e-06	121.925	0.0359502	3	48	antibacterial humoral response
top50	3.7126e-05	GO:0060267	1.06878e-05	652.044	0.00524273	2	7	positive regulation of respiratory burst
top50	4.14653e-05	GO:0002684	1.25652e-05	19.866	0.630626	6	842	positive regulation of immune system process
top50	0.000104672	GO:0045087	3.33047e-05	16.5532	0.747464	6	998	innate immune response
top50	0.000178356	GO:0003014	5.94521e-05	52.5433	0.0801389	3	107	renal system process
top50	0.000438057	GO:0043170	0.000152656	25.1262	1.74811	7	1846	macromolecule metabolic process
top50	0.00139338	GO:0048584	0.000506683	10.5328	1.24983	6	1835	positive regulation of response to stimulus
top50	0.00325267	GO:0001895	0.00123207	47.0435	0.0531763	2	71	retina homeostasis
top50	0.00511953	GO:0002376	0.00201678	33.9715	0.325373	3	1090	immune system process
top50	0.00917624	GO:0009617	0.00375391	12.133	0.33179	3	443	response to bacterium
top50	0.0102672	GO:0098542	0.00435577	11.486	0.349765	3	467	defense response to other organism
top50	0.011044	GO:0007166	0.00485268	5.93582	1.85293	6	2474	cell surface receptor signaling pathway
top50	0.0140785	GO:0044765	0.00656623	5.42402	2.68653	7	3587	single-organism transport
top50	0.0140785	GO:0048518	0.00661262	40.0368	0.143274	2	491	positive regulation of biological process
top50	0.0273992	GO:0065007	0.0132845	Inf	4.66233	8	6712	biological regulation
top50	0.0352469	GO:0043207	0.0176234	6.74466	0.581194	3	776	response to external biotic stimulus
top50	0.0376013	GO:0060249	0.0193704	10.9851	0.219446	2	293	anatomical structure homeostasis
top50	0.0406133	GO:0048871	0.0215373	10.3665	0.232178	2	310	multicellular organismal homeostasis
top100	2.39748e-20	GO:0006959	1.43561e-22	108.679	0.32219	15	169	humoral immune response
top100	2.93089e-19	GO:0006958	3.51005e-21	248.964	0.0934159	11	49	complement activation, classical pathway
top100	2.57696e-17	GO:0016064	4.62928e-19	111.436	0.209709	12	110	immunoglobulin mediated immune response
top100	1.0327e-16	GO:0072376	2.47354e-18	127.532	0.162048	11	85	protein activation cascade
top100	1.60249e-16	GO:0038096	4.79787e-18	119.419	0.17158	11	90	Fc-gamma receptor signaling pathway involved in phagocytosis
top100	1.07519e-14	GO:0006898	3.86297e-16	50.361	0.497583	13	261	receptor-mediated endocytosis
top100	2.61188e-14	GO:0002449	1.18056e-15	55.3431	0.396541	12	208	lymphocyte mediated immunity
top100	2.61188e-14	GO:0002460	1.2512e-15	55.0584	0.398448	12	209	adaptive immune response based on somatic recombination of immune receptors built from immunoglobulin superfamily domains
top100	7.61316e-14	GO:0002429	4.1029e-15	41.4816	0.596718	13	313	immune response-activating cell surface receptor signaling pathway
top100	3.14563e-12	GO:0002684	1.88361e-13	22.3293	1.60523	16	842	positive regulation of immune system process
top100	3.21493e-12	GO:0002252	2.11762e-13	35.4794	0.616895	12	327	immune effector process
top100	1.98218e-11	GO:0002253	1.42432e-12	25.5459	0.941785	13	494	activation of immune response
top100	4.0536e-11	GO:0038095	3.1555e-12	32.4025	0.568121	11	298	Fc-epsilon receptor signaling pathway
top100	2.37658e-10	GO:0002764	1.99234e-11	20.4496	1.16103	13	609	immune response-regulating signaling pathway
top100	1.94187e-09	GO:0007166	1.74419e-10	15.8343	2.18731	15	1171	cell surface receptor signaling pathway
top100	7.94386e-08	GO:0044765	7.61088e-09	17.9071	1.29424	11	768	single-organism transport
top100	2.54931e-07	GO:0051234	2.59511e-08	13.0494	2.81034	14	1613	establishment of localization
top100	8.09553e-07	GO:0048584	8.72572e-08	9.59882	2.83781	14	1574	positive regulation of response to stimulus
top100	8.76845e-07	GO:0045087	9.97608e-08	10.4004	1.90263	12	998	innate immune response
top100	9.39082e-07	GO:0016192	1.12465e-07	9.52129	2.35637	13	1236	vesicle-mediated transport
top100	1.54337e-05	GO:0019731	1.94077e-06	55.3598	0.0915095	4	48	antibacterial humoral response
top100	5.25475e-05	GO:0003094	6.92243e-06	103.355	0.038129	3	20	glomerular filtration
top100	6.72138e-05	GO:0023052	9.25699e-06	6.39701	7.18844	18	3807	signaling
top100	0.000406867	GO:0006950	5.84719e-05	4.69898	6.949	17	3645	response to stress
top100	0.000488784	GO:0060267	7.31712e-05	225.446	0.0133451	2	7	positive regulation of respiratory burst
top100	0.00121003	GO:0002250	0.000188388	32.8126	0.114933	3	104	adaptive immune response
top100	0.00580843	GO:1903650	0.000939087	17.6485	0.194458	3	102	negative regulation of cytoplasmic transport
top100	0.00621178	GO:0002376	0.00107508	9.45008	0.894776	5	1090	immune system process
top100	0.00621178	GO:0003014	0.00107869	16.7942	0.20399	3	107	renal system process
top100	0.00821158	GO:0015991	0.00147513	40.1951	0.0571934	2	30	ATP hydrolysis coupled proton transport
top100	0.00903974	GO:0045851	0.00167803	37.5103	0.0610063	2	32	pH reduction
top100	0.00931126	GO:0033572	0.00178419	36.2978	0.0629128	2	33	transferrin transport
top100	0.0101509	GO:0072512	0.00200587	34.0932	0.0667257	2	35	trivalent inorganic cation transport
top100	0.01041	GO:0044238	0.00211941	4.18573	5.53646	12	2258	primary metabolic process
top100	0.01198	GO:0043170	0.00251077	3.91413	5.55519	12	2539	macromolecule metabolic process
top100	0.014219	GO:0050896	0.00306516	16.8442	1.37561	5	2220	response to stimulus
top100	0.0142427	GO:0090382	0.00315556	26.7711	0.0838837	2	44	phagosome maturation
top100	0.0192565	GO:0006826	0.00438172	22.4754	0.0991353	2	52	iron ion transport
top100	0.0281269	GO:0006879	0.00656855	18.1104	0.122013	2	64	cellular iron ion homeostasis
top100	0.0291101	GO:0007588	0.00697248	17.5421	0.125826	2	66	excretion
top100	0.0327093	GO:0001895	0.00803042	16.2653	0.135358	2	71	retina homeostasis
top100	0.0374517	GO:0009617	0.00941899	5.39863	0.844556	4	443	response to bacterium
top100	0.0438121	GO:0098542	0.011281	5.11015	0.890311	4	467	defense response to other organism
top200	1.0557e-20	GO:0006959	5.36712e-23	33.6284	0.943556	21	169	humoral immune response
top200	1.0557e-20	GO:0006958	5.60051e-23	95.946	0.273575	15	49	complement activation, classical pathway
top200	6.88121e-17	GO:0072376	5.47577e-19	46.4872	0.474569	15	85	protein activation cascade
top200	8.2863e-17	GO:0016064	8.79183e-19	37.4236	0.614149	16	110	immunoglobulin mediated immune response
top200	1.02895e-16	GO:0038096	1.36466e-18	43.3731	0.502485	15	90	Fc-gamma receptor signaling pathway involved in phagocytosis
top200	1.36663e-12	GO:0044765	2.4541e-14	21.9405	0.984064	15	195	single-organism transport
top200	1.36663e-12	GO:0002449	2.6895e-14	18.1982	1.1613	16	208	lymphocyte mediated immunity
top200	1.36663e-12	GO:0002460	2.90001e-14	18.1027	1.16688	16	209	adaptive immune response based on somatic recombination of immune receptors built from immunoglobulin superfamily domains
top200	3.61188e-12	GO:0002429	8.62253e-14	13.643	1.74753	18	313	immune response-activating cell surface receptor signaling pathway
top200	3.44988e-11	GO:0006898	9.15088e-13	14.209	1.45721	16	261	receptor-mediated endocytosis
top200	1.39254e-10	GO:0048584	4.06313e-12	10.8283	2.21521	18	391	positive regulation of response to stimulus
top200	1.05411e-09	GO:0002252	3.35524e-11	11.0176	1.85068	16	327	immune effector process
top200	5.16787e-09	GO:0002253	1.78202e-10	8.34828	2.75809	18	494	activation of immune response
top200	1.89337e-08	GO:0002684	7.03108e-10	6.16402	4.70103	22	842	positive regulation of immune system process
top200	2.63007e-08	GO:0051179	1.04645e-09	4.69786	11.2141	33	1793	localization
top200	1.18144e-07	GO:0002764	5.01408e-09	6.6691	3.40015	18	609	immune response-regulating signaling pathway
top200	2.14944e-07	GO:0038095	9.69243e-09	9.46656	1.66378	13	298	Fc-epsilon receptor signaling pathway
top200	1.00421e-06	GO:0043170	4.79464e-08	7.46533	2.8024	15	392	macromolecule metabolic process
top200	1.03185e-06	GO:0045087	5.20029e-08	5.67514	3.96193	18	704	innate immune response
top200	4.82611e-06	GO:0019731	2.56027e-07	27.3741	0.267992	6	48	antibacterial humoral response
top200	1.55953e-05	GO:0007166	8.68706e-07	3.59004	10.2037	27	1894	cell surface receptor signaling pathway
top200	0.00300654	GO:0003094	0.00017856	32.5867	0.111663	3	20	glomerular filtration
top200	0.00300654	GO:1903251	0.000183423	182.537	0.0223327	2	4	multi-ciliated epithelial cell differentiation
top200	0.00731921	GO:0044238	0.000465944	2.71765	11.8295	23	1617	primary metabolic process
top200	0.0095761	GO:0060267	0.00063502	73	0.0390822	2	7	positive regulation of respiratory burst
top200	0.0196697	GO:0003008	0.00135653	15.2635	0.219599	3	41	system process
top200	0.0229828	GO:0050829	0.00164598	14.1831	0.234493	3	42	defense response to Gram-negative bacterium
top200	0.0263886	GO:0044849	0.0019599	36.4875	0.066998	2	12	estrous cycle
top200	0.0292806	GO:0051707	0.00225236	3.7537	2.32996	8	412	response to other organism
top200	0.0387596	GO:0030322	0.00308432	28.0615	0.0837475	2	15	stabilization of membrane potential
P<0.05	1.16612e-08	GO:0006415	1.77627e-12	9.45406	42.9518	71	77	translational termination
P<0.05	1.20974e-06	GO:0019058	3.68544e-10	4.23809	59.6539	90	107	viral life cycle
P<0.05	4.52934e-06	GO:0006414	2.75108e-09	4.44567	51.3389	78	92	translational elongation
P<0.05	4.52934e-06	GO:0006413	2.75969e-09	4.44521	51.3418	78	92	translational initiation
P<0.05	6.96863e-06	GO:0019083	5.30741e-09	3.81618	58.019	86	104	viral transcription
P<0.05	2.46477e-05	GO:0044033	2.25265e-08	2.34885	112.276	150	201	multi-organism metabolic process
P<0.05	6.17659e-05	GO:0071822	6.58586e-08	2.2957	108.979	145	196	protein complex subunit organization
P<0.05	9.9868e-05	GO:0000184	1.21697e-07	3.14843	60.8805	87	109	nuclear-transcribed mRNA catabolic process, nonsense-mediated decay
P<0.05	0.000151401	GO:0032984	2.07557e-07	1.89354	163.667	206	293	macromolecular complex disassembly
P<0.05	0.000355075	GO:0072599	5.40861e-07	2.93995	60.3326	85	108	establishment of protein localization to endoplasmic reticulum
P<0.05	0.000426313	GO:0006614	7.14309e-07	3.03018	56.4175	80	101	SRP-dependent cotranslational protein targeting to membrane
P<0.05	0.00205983	GO:0016482	3.76512e-06	2.4179	71.1091	96	128	cytoplasmic transport
P<0.05	0.00504044	GO:0006935	1.02392e-05	1.4857	290.52	338	521	chemotaxis
P<0.05	0.00504044	GO:0007411	1.07488e-05	1.52064	258.26	303	463	axon guidance
P<0.05	0.0106323	GO:0040011	2.42932e-05	1.52125	234.065	275	422	locomotion
P<0.05	0.0190253	GO:0000186	4.63679e-05	1.77291	120.61	149	216	activation of MAPKK activity
P<0.05	0.022135	GO:0032970	5.73185e-05	3.71562	28.4413	42	51	regulation of actin filament-based process
P<0.05	0.0239535	GO:0006928	6.5676e-05	1.52641	203.885	240	368	movement of cell or subcellular component
P<0.05	0.0260706	GO:0048010	7.54519e-05	1.66491	141.206	171	253	vascular endothelial growth factor receptor signaling pathway
P<0.05	0.0424941	GO:0038095	0.000129456	1.57064	165.892	197	297	Fc-epsilon receptor signaling pathway
P<0.05	0.0462498	GO:0009653	0.000147943	1.39538	291.279	332	528	anatomical structure morphogenesis
P<0.05	0.0467719	GO:0051270	0.000156737	3.70761	25.0156	37	45	regulation of cellular component movement
P<0.01	7.58254e-11	GO:0006415	1.29395e-14	7.93124	33.3361	66	77	translational termination
P<0.01	1.19306e-08	GO:0006413	4.07189e-12	4.81917	40.2913	73	93	translational initiation
P<0.01	4.51523e-06	GO:0019083	2.32429e-09	3.41202	45.0555	75	104	viral transcription
P<0.01	4.51523e-06	GO:0072599	3.52422e-09	3.27208	46.8289	77	108	establishment of protein localization to endoplasmic reticulum
P<0.01	4.51523e-06	GO:0019058	3.85259e-09	3.22008	47.6257	78	110	viral life cycle
P<0.01	1.11269e-05	GO:0006614	1.13928e-08	3.26907	43.7917	72	101	SRP-dependent cotranslational protein targeting to membrane
P<0.01	1.96001e-05	GO:0071822	2.34131e-08	2.13343	95.3971	136	221	protein complex subunit organization
P<0.01	2.38132e-05	GO:0006414	3.25095e-08	3.00071	46.7559	75	108	translational elongation
P<0.01	4.09851e-05	GO:0000184	6.48215e-08	2.90436	47.2583	75	109	nuclear-transcribed mRNA catabolic process, nonsense-mediated decay
P<0.01	4.09851e-05	GO:0032984	6.99404e-08	1.88079	127.039	172	293	macromolecular complex disassembly
P<0.01	0.000123469	GO:0044033	2.31768e-07	2.08093	87.1497	123	201	multi-organism metabolic process
P<0.01	0.000248604	GO:0007411	5.09086e-07	1.59426	200.884	253	464	axon guidance
P<0.01	0.000957741	GO:0016482	2.12468e-06	2.31911	55.6313	82	129	cytoplasmic transport
P<0.01	0.00101971	GO:0006935	2.43616e-06	1.51036	225.495	277	521	chemotaxis
P<0.01	0.00112858	GO:0009653	2.94293e-06	1.5028	224.81	276	528	anatomical structure morphogenesis
P<0.01	0.00112858	GO:0015850	3.08145e-06	3.01768	33.0117	53	76	organic hydroxy compound transport
P<0.01	0.00266389	GO:0038095	7.72802e-06	1.67322	128.762	166	297	Fc-epsilon receptor signaling pathway
P<0.01	0.00308388	GO:0051270	9.47266e-06	4.1036	19.3798	34	45	regulation of cellular component movement
P<0.01	0.00330486	GO:0000186	1.07154e-05	1.8119	93.6098	125	216	activation of MAPKK activity
P<0.01	0.00477848	GO:0002429	1.63088e-05	1.93661	72.8285	100	168	immune response-activating cell surface receptor signaling pathway
P<0.01	0.00508677	GO:0006977	1.88202e-05	3.03938	27.3156	44	63	DNA damage response, signal transduction by p53 class mediator resulting in cell cycle arrest
P<0.01	0.00508677	GO:0051179	1.90971e-05	1.22996	833.285	916	1951	localization
P<0.01	0.00537372	GO:0032970	2.10914e-05	3.48166	22.0605	37	51	regulation of actin filament-based process
P<0.01	0.00710468	GO:0051239	2.90977e-05	1.99838	61.6178	86	144	regulation of multicellular organismal process
P<0.01	0.00820347	GO:1902400	3.49977e-05	2.88707	27.7492	44	64	intracellular signal transduction involved in G1 DNA damage checkpoint
P<0.01	0.00874462	GO:0061024	3.87987e-05	1.36443	300.924	352	695	membrane organization
P<0.01	0.0105314	GO:0019538	4.97938e-05	4.42302	15.1906	27	35	protein metabolic process
P<0.01	0.0105314	GO:0040011	5.03205e-05	1.47635	181.331	221	423	locomotion
P<0.01	0.0174968	GO:0090263	8.65883e-05	2.01179	53.7592	75	124	positive regulation of canonical Wnt signaling pathway
P<0.01	0.0179485	GO:0031571	9.18866e-05	2.5197	31.6514	48	73	mitotic G1 DNA damage checkpoint
P<0.01	0.0185535	GO:1902402	9.96294e-05	2.68645	27.7486	43	64	signal transduction involved in mitotic DNA damage checkpoint
P<0.01	0.0185535	GO:0006928	0.000101316	1.49013	157.528	193	368	movement of cell or subcellular component
P<0.01	0.0195146	GO:0072413	0.000109895	2.62397	28.6163	44	66	signal transduction involved in mitotic cell cycle checkpoint
P<0.01	0.0207322	GO:0048010	0.000120289	1.60722	109.654	139	253	vascular endothelial growth factor receptor signaling pathway
P<0.01	0.0256945	GO:0007265	0.000156693	1.69417	85.4137	111	198	Ras protein signal transduction
P<0.01	0.0256945	GO:0002011	0.00015785	17.0346	6.06632	13	14	morphogenesis of an epithelial sheet
P<0.01	0.0432514	GO:0090090	0.000273089	1.80998	62.8623	84	145	negative regulation of canonical Wnt signaling pathway
P<0.01	0.0468586	GO:0072401	0.000307315	2.40473	29.4835	44	68	signal transduction involved in DNA integrity checkpoint
P<0.01	0.0468586	GO:0019229	0.000311858	6.98453	8.23662	16	19	regulation of vasoconstriction
