# Supplementary material for: Detecting phenotype-driven transitions in regulatory network structure
Source: NPJ Syst Biol Appl. 2018 Apr 19;4:16. doi: 10.1038/s41540-018-0052-5 (PMC5908977; doi:10.1038/s41540-018-0052-5)
Supplement: Supplementary file 6 — Supplementary Table 4 [file 41540_2018_52_MOESM6_ESM.xlsx]

## Sheet: Ovarian-RAW
NAME	GS<br> follow link to MSigDB	GS DETAILS	SIZE	ES	NES	NOM p-val	FDR q-val	FWER p-val	RANK AT MAX	LEADING EDGE
GO_CELLULAR_DEFENSE_RESPONSE	GO_CELLULAR_DEFENSE_RESPONSE	Details ...	51	0.416226	2.5565	0	0.0204357	0.02	2548	tags=53%, list=21%, signal=67%
GO_REGULATION_OF_CHROMOSOME_SEGREGATION	GO_REGULATION_OF_CHROMOSOME_SEGREGATION	Details ...	66	0.328509	2.17297	0.00105152	0.277191	0.681	3673	tags=55%, list=30%, signal=77%
GO_REGULATION_OF_MYOBLAST_FUSION	GO_REGULATION_OF_MYOBLAST_FUSION	Details ...	17	0.526292	2.16546	0	0.237447	0.704	5329	tags=94%, list=43%, signal=166%

## Sheet: Ovarian-NORM
NAME	GS<br> follow link to MSigDB	GS DETAILS	SIZE	ES	NES	NOM p-val	FDR q-val	FWER p-val	RANK AT MAX	LEADING EDGE
GO_RESPONSE_TO_TYPE_I_INTERFERON	GO_RESPONSE_TO_TYPE_I_INTERFERON	Details ...	60	0.64053	1.91207	0	0.0614085	0.059	2103	tags=45%, list=17%, signal=54%
GO_CELLULAR_RESPONSE_TO_VITAMIN	GO_CELLULAR_RESPONSE_TO_VITAMIN	Details ...	24	0.696126	1.90815	0	0.0357371	0.068	1397	tags=50%, list=11%, signal=56%
GO_RESPONSE_TO_INTERFERON_ALPHA	GO_RESPONSE_TO_INTERFERON_ALPHA	Details ...	19	0.691797	1.83739	0.00103627	0.0986447	0.254	431	tags=32%, list=4%, signal=33%
GO_B_CELL_PROLIFERATION	GO_B_CELL_PROLIFERATION	Details ...	31	0.651118	1.81442	0	0.116751	0.371	2103	tags=45%, list=17%, signal=54%
GO_RESPONSE_TO_WATER	GO_RESPONSE_TO_WATER	Details ...	16	0.688031	1.80777	0.00104058	0.104672	0.406	2506	tags=69%, list=20%, signal=86%
GO_REGULATION_OF_INTERLEUKIN_8_SECRETION	GO_REGULATION_OF_INTERLEUKIN_8_SECRETION	Details ...	17	0.680106	1.78646	0	0.129664	0.555	1681	tags=47%, list=14%, signal=54%
GO_CELLULAR_RESPONSE_TO_NUTRIENT	GO_CELLULAR_RESPONSE_TO_NUTRIENT	Details ...	35	0.61934	1.77343	0	0.141764	0.644	1397	tags=40%, list=11%, signal=45%
GO_NEGATIVE_REGULATION_OF_PROTEIN_MATURATION	GO_NEGATIVE_REGULATION_OF_PROTEIN_MATURATION	Details ...	28	0.61825	1.73645	0	0.223667	0.829	1985	tags=43%, list=16%, signal=51%
GO_REGULATION_OF_ENDOTHELIAL_CELL_CHEMOTAXIS	GO_REGULATION_OF_ENDOTHELIAL_CELL_CHEMOTAXIS	Details ...	16	0.66293	1.73359	0.00206612	0.207984	0.841	2149	tags=56%, list=17%, signal=68%
GO_REGULATION_OF_NUCLEASE_ACTIVITY	GO_REGULATION_OF_NUCLEASE_ACTIVITY	Details ...	21	0.64308	1.7233	0.00307377	0.220193	0.889	1525	tags=43%, list=12%, signal=49%
GO_BLOOD_VESSEL_REMODELING	GO_BLOOD_VESSEL_REMODELING	Details ...	29	0.607348	1.72028	0.00100705	0.208866	0.894	1333	tags=34%, list=11%, signal=39%
GO_RENAL_SYSTEM_PROCESS_INVOLVED_IN_REGULATION_OF_BLOOD_VOLUME	GO_RENAL_SYSTEM_PROCESS_INVOLVED_IN_REGULATION_OF_BLOOD_VOLUME	Details ...	16	0.657143	1.71963	0.0041365	0.193642	0.899	1798	tags=44%, list=15%, signal=51%
GO_NEGATIVE_REGULATION_OF_VIRAL_GENOME_REPLICATION	GO_NEGATIVE_REGULATION_OF_VIRAL_GENOME_REPLICATION	Details ...	39	0.580687	1.69939	0.00100503	0.246095	0.955	3233	tags=54%, list=26%, signal=73%
GO_EXTRACELLULAR_MATRIX_ASSEMBLY	GO_EXTRACELLULAR_MATRIX_ASSEMBLY	Details ...	15	0.65737	1.68506	0.00639659	0.280702	0.976	1505	tags=47%, list=12%, signal=53%
GO_MELANOCYTE_DIFFERENTIATION	GO_MELANOCYTE_DIFFERENTIATION	Details ...	17	0.647581	1.68358	0.00518135	0.26843	0.978	2732	tags=59%, list=22%, signal=76%
GO_REGULATION_OF_HUMORAL_IMMUNE_RESPONSE	GO_REGULATION_OF_HUMORAL_IMMUNE_RESPONSE	Details ...	46	0.572064	1.68111	0.001002	0.261404	0.981	2023	tags=37%, list=16%, signal=44%
GO_POSITIVE_REGULATION_OF_EPITHELIAL_CELL_APOPTOTIC_PROCESS	GO_POSITIVE_REGULATION_OF_EPITHELIAL_CELL_APOPTOTIC_PROCESS	Details ...	20	0.629284	1.67998	0.00307692	0.250173	0.982	2781	tags=60%, list=23%, signal=77%
GO_REGULATION_OF_MACROPHAGE_CHEMOTAXIS	GO_REGULATION_OF_MACROPHAGE_CHEMOTAXIS	Details ...	16	0.649881	1.67313	0.00417973	0.260149	0.988	1667	tags=44%, list=14%, signal=51%
GO_NATURAL_KILLER_CELL_ACTIVATION_INVOLVED_IN_IMMUNE_RESPONSE	GO_NATURAL_KILLER_CELL_ACTIVATION_INVOLVED_IN_IMMUNE_RESPONSE	Details ...	18	0.640618	1.66537	0.0062435	0.275639	0.994	2438	tags=50%, list=20%, signal=62%
GO_NEGATIVE_REGULATION_OF_ENDOTHELIAL_CELL_PROLIFERATION	GO_NEGATIVE_REGULATION_OF_ENDOTHELIAL_CELL_PROLIFERATION	Details ...	28	0.596055	1.66301	0.00403226	0.270509	0.996	3272	tags=61%, list=27%, signal=83%
GO_REGULATION_OF_PROTEIN_ACTIVATION_CASCADE	GO_REGULATION_OF_PROTEIN_ACTIVATION_CASCADE		34	0.57855	1.65931	0.00201816	0.271572	0.997	1985	tags=38%, list=16%, signal=45%
GO_RESPONSE_TO_COPPER_ION	GO_RESPONSE_TO_COPPER_ION		28	0.594319	1.65373	0	0.281139	0.998	2364	tags=46%, list=19%, signal=57%
GO_NEGATIVE_REGULATION_OF_SMOOTH_MUSCLE_CELL_PROLIFERATION	GO_NEGATIVE_REGULATION_OF_SMOOTH_MUSCLE_CELL_PROLIFERATION		36	0.570236	1.64913	0.00301508	0.286332	0.998	2781	tags=50%, list=23%, signal=64%

## Sheet: Viral-RAW
NAME	GS<br> follow link to MSigDB	GS DETAILS	SIZE	ES	NES	NOM p-val	FDR q-val	FWER p-val	RANK AT MAX	LEADING EDGE
GO_GLANDULAR_EPITHELIAL_CELL_DIFFERENTIATION	GO_GLANDULAR_EPITHELIAL_CELL_DIFFERENTIATION	Details ...	21	0.630436	2.1983	0	0.0209323	0.021	110	tags=14%, list=3%, signal=15%
GO_DIENCEPHALON_DEVELOPMENT	GO_DIENCEPHALON_DEVELOPMENT	Details ...	38	0.548496	2.16426	0	0.016437	0.033	1508	tags=29%, list=35%, signal=44%
GO_CARDIOCYTE_DIFFERENTIATION	GO_CARDIOCYTE_DIFFERENTIATION	Details ...	46	0.524672	2.14385	0	0.0162701	0.049	677	tags=35%, list=16%, signal=41%
GO_ANTERIOR_POSTERIOR_PATTERN_SPECIFICATION	GO_ANTERIOR_POSTERIOR_PATTERN_SPECIFICATION	Details ...	101	0.470328	2.14028	0	0.0132001	0.053	1048	tags=30%, list=25%, signal=38%
GO_PITUITARY_GLAND_DEVELOPMENT	GO_PITUITARY_GLAND_DEVELOPMENT	Details ...	23	0.597662	2.11965	0	0.0121539	0.06	991	tags=22%, list=23%, signal=28%
GO_CORONARY_VASCULATURE_DEVELOPMENT	GO_CORONARY_VASCULATURE_DEVELOPMENT	Details ...	16	0.637502	2.11188	0.00107066	0.0116241	0.068	1031	tags=56%, list=24%, signal=74%
GO_CELL_FATE_DETERMINATION	GO_CELL_FATE_DETERMINATION	Details ...	23	0.592333	2.09727	0	0.0120958	0.082	572	tags=26%, list=13%, signal=30%
GO_NEGATIVE_REGULATION_OF_STAT_CASCADE	GO_NEGATIVE_REGULATION_OF_STAT_CASCADE	Details ...	15	0.631934	2.04609	0	0.0210425	0.159	795	tags=60%, list=19%, signal=73%
GO_REGULATION_OF_STEM_CELL_DIFFERENTIATION	GO_REGULATION_OF_STEM_CELL_DIFFERENTIATION	Details ...	46	0.50424	2.04202	0	0.0199222	0.169	1048	tags=35%, list=25%, signal=46%
GO_LUNG_ALVEOLUS_DEVELOPMENT	GO_LUNG_ALVEOLUS_DEVELOPMENT	Details ...	17	0.614279	2.03427	0	0.0207199	0.192	448	tags=47%, list=10%, signal=52%
GO_CARDIAC_CELL_DEVELOPMENT	GO_CARDIAC_CELL_DEVELOPMENT	Details ...	20	0.583441	2.03048	0	0.0197423	0.199	945	tags=50%, list=22%, signal=64%
GO_REGULATION_OF_CHONDROCYTE_DIFFERENTIATION	GO_REGULATION_OF_CHONDROCYTE_DIFFERENTIATION	Details ...	25	0.549355	2.02806	0	0.0186779	0.206	1324	tags=44%, list=31%, signal=63%
GO_CELL_FATE_COMMITMENT_INVOLVED_IN_FORMATION_OF_PRIMARY_GERM_LAYER	GO_CELL_FATE_COMMITMENT_INVOLVED_IN_FORMATION_OF_PRIMARY_GERM_LAYER	Details ...	16	0.610864	1.99606	0.0010661	0.026817	0.298	1335	tags=31%, list=31%, signal=45%
GO_CELL_FATE_SPECIFICATION	GO_CELL_FATE_SPECIFICATION	Details ...	44	0.481459	1.96116	0	0.0392011	0.431	612	tags=11%, list=14%, signal=13%
GO_SEGMENTATION	GO_SEGMENTATION	Details ...	39	0.491567	1.94501	0	0.0442885	0.502	1765	tags=49%, list=41%, signal=82%
GO_REGIONALIZATION	GO_REGIONALIZATION	Details ...	161	0.407154	1.94478	0	0.0418315	0.504	1048	tags=25%, list=25%, signal=32%
GO_ENDOCRINE_SYSTEM_DEVELOPMENT	GO_ENDOCRINE_SYSTEM_DEVELOPMENT	Details ...	65	0.444643	1.92457	0	0.0486249	0.578	1048	tags=20%, list=25%, signal=26%
GO_FOREBRAIN_CELL_MIGRATION	GO_FOREBRAIN_CELL_MIGRATION	Details ...	18	0.572271	1.92161	0.00103734	0.0480256	0.594	570	tags=39%, list=13%, signal=45%
GO_CELLULAR_RESPONSE_TO_RETINOIC_ACID	GO_CELLULAR_RESPONSE_TO_RETINOIC_ACID	Details ...	21	0.53885	1.90488	0	0.0553997	0.656	1008	tags=38%, list=24%, signal=50%
GO_REGULATION_OF_CARDIAC_MUSCLE_TISSUE_DEVELOPMENT	GO_REGULATION_OF_CARDIAC_MUSCLE_TISSUE_DEVELOPMENT	Details ...	21	0.538147	1.89888	0.00309278	0.0562649	0.676	570	tags=43%, list=13%, signal=49%
GO_EMBRYONIC_HEART_TUBE_MORPHOGENESIS	GO_EMBRYONIC_HEART_TUBE_MORPHOGENESIS		22	0.533924	1.89453	0	0.0560498	0.692	1335	tags=45%, list=31%, signal=66%
GO_AORTA_DEVELOPMENT	GO_AORTA_DEVELOPMENT		22	0.527222	1.87886	0.00102987	0.0625088	0.755	848	tags=41%, list=20%, signal=51%
GO_POSITIVE_REGULATION_OF_BMP_SIGNALING_PATHWAY	GO_POSITIVE_REGULATION_OF_BMP_SIGNALING_PATHWAY		16	0.570308	1.86357	0.0042061	0.0708335	0.82	1358	tags=50%, list=32%, signal=73%
GO_POSITIVE_REGULATION_OF_MESENCHYMAL_CELL_PROLIFERATION	GO_POSITIVE_REGULATION_OF_MESENCHYMAL_CELL_PROLIFERATION		15	0.578224	1.86294	0.00215517	0.0681725	0.82	620	tags=27%, list=15%, signal=31%
GO_EMBRYONIC_SKELETAL_SYSTEM_DEVELOPMENT	GO_EMBRYONIC_SKELETAL_SYSTEM_DEVELOPMENT		73	0.425147	1.85149	0	0.0742489	0.85	1335	tags=36%, list=31%, signal=51%
GO_POSITIVE_REGULATION_OF_MUSCLE_TISSUE_DEVELOPMENT	GO_POSITIVE_REGULATION_OF_MUSCLE_TISSUE_DEVELOPMENT		27	0.498373	1.8424	0.00308325	0.0781747	0.874	945	tags=37%, list=22%, signal=47%
GO_EMBRYONIC_SKELETAL_SYSTEM_MORPHOGENESIS	GO_EMBRYONIC_SKELETAL_SYSTEM_MORPHOGENESIS		56	0.437062	1.84143	0.001002	0.0762011	0.875	1420	tags=39%, list=33%, signal=58%
GO_ENDODERMAL_CELL_DIFFERENTIATION	GO_ENDODERMAL_CELL_DIFFERENTIATION		23	0.504733	1.82735	0	0.0848246	0.922	1961	tags=74%, list=46%, signal=136%
GO_NEGATIVE_REGULATION_OF_MYELOID_CELL_DIFFERENTIATION	GO_NEGATIVE_REGULATION_OF_MYELOID_CELL_DIFFERENTIATION		36	0.46682	1.824	0.00100604	0.0849204	0.928	1003	tags=44%, list=24%, signal=58%
GO_CARTILAGE_DEVELOPMENT	GO_CARTILAGE_DEVELOPMENT		73	0.418715	1.82229	0	0.0835506	0.93	976	tags=30%, list=23%, signal=38%
GO_MUSCLE_ORGAN_MORPHOGENESIS	GO_MUSCLE_ORGAN_MORPHOGENESIS		27	0.491232	1.82118	0.00102354	0.0814333	0.932	570	tags=22%, list=13%, signal=25%
GO_REGULATION_OF_STAT_CASCADE	GO_REGULATION_OF_STAT_CASCADE		32	0.477317	1.80692	0.00201005	0.0912721	0.954	820	tags=47%, list=19%, signal=58%
GO_REGULATION_OF_MUSCLE_TISSUE_DEVELOPMENT	GO_REGULATION_OF_MUSCLE_TISSUE_DEVELOPMENT		44	0.446146	1.80419	0.001002	0.0908306	0.961	1048	tags=39%, list=25%, signal=51%
GO_COLUMNAR_CUBOIDAL_EPITHELIAL_CELL_DEVELOPMENT	GO_COLUMNAR_CUBOIDAL_EPITHELIAL_CELL_DEVELOPMENT		20	0.506443	1.79793	0.00523013	0.0947183	0.971	112	tags=20%, list=3%, signal=20%
GO_NEGATIVE_REGULATION_OF_EPITHELIAL_CELL_DIFFERENTIATION	GO_NEGATIVE_REGULATION_OF_EPITHELIAL_CELL_DIFFERENTIATION		17	0.539814	1.79614	0.00315126	0.0934051	0.972	1358	tags=59%, list=32%, signal=86%
GO_PROXIMAL_DISTAL_PATTERN_FORMATION	GO_PROXIMAL_DISTAL_PATTERN_FORMATION		22	0.515194	1.79211	0.0010352	0.0943801	0.976	2066	tags=41%, list=48%, signal=79%
GO_SOMITOGENESIS	GO_SOMITOGENESIS		25	0.491884	1.7879	0.00203666	0.0958394	0.978	1765	tags=48%, list=41%, signal=81%
GO_POSITIVE_REGULATION_OF_KIDNEY_DEVELOPMENT	GO_POSITIVE_REGULATION_OF_KIDNEY_DEVELOPMENT		25	0.480174	1.78259	0.00101833	0.0985041	0.984	902	tags=32%, list=21%, signal=40%
GO_PANCREAS_DEVELOPMENT	GO_PANCREAS_DEVELOPMENT		38	0.450631	1.78146	0	0.0971023	0.985	668	tags=18%, list=16%, signal=22%
GO_NEURAL_TUBE_PATTERNING	GO_NEURAL_TUBE_PATTERNING		16	0.539174	1.76862	0.00535332	0.108491	0.991	849	tags=31%, list=20%, signal=39%
GO_REGULATION_OF_EPITHELIAL_CELL_DIFFERENTIATION	GO_REGULATION_OF_EPITHELIAL_CELL_DIFFERENTIATION		50	0.426752	1.76734	0	0.107254	0.991	1547	tags=42%, list=36%, signal=65%
GO_REGULATION_OF_KIDNEY_DEVELOPMENT	GO_REGULATION_OF_KIDNEY_DEVELOPMENT		29	0.472348	1.7668	0.00608519	0.105317	0.991	620	tags=28%, list=15%, signal=32%
GO_PATTERN_SPECIFICATION_PROCESS	GO_PATTERN_SPECIFICATION_PROCESS		196	0.364157	1.75809	0	0.112246	0.995	1048	tags=23%, list=25%, signal=30%
GO_REGULATION_OF_BMP_SIGNALING_PATHWAY	GO_REGULATION_OF_BMP_SIGNALING_PATHWAY		31	0.459255	1.75746	0	0.110555	0.995	1358	tags=48%, list=32%, signal=70%
GO_CELLULAR_RESPONSE_TO_CALCIUM_ION	GO_CELLULAR_RESPONSE_TO_CALCIUM_ION		16	0.534186	1.75593	0.00421941	0.109758	0.996	828	tags=44%, list=19%, signal=54%
GO_POSITIVE_REGULATION_OF_ENDOTHELIAL_CELL_PROLIFERATION	GO_POSITIVE_REGULATION_OF_ENDOTHELIAL_CELL_PROLIFERATION		24	0.482069	1.74629	0.00413223	0.117894	0.996	620	tags=38%, list=15%, signal=44%
GO_HINDBRAIN_DEVELOPMENT	GO_HINDBRAIN_DEVELOPMENT		62	0.40825	1.74521	0	0.116912	0.996	1390	tags=34%, list=33%, signal=50%
GO_MIDBRAIN_DEVELOPMENT	GO_MIDBRAIN_DEVELOPMENT		30	0.46246	1.743	0.00201613	0.117153	0.997	1235	tags=37%, list=29%, signal=51%
GO_ARTERY_DEVELOPMENT	GO_ARTERY_DEVELOPMENT		34	0.450347	1.74282	0.0030426	0.115026	0.997	1610	tags=53%, list=38%, signal=84%
GO_REGULATION_OF_CARTILAGE_DEVELOPMENT	GO_REGULATION_OF_CARTILAGE_DEVELOPMENT		33	0.452095	1.74231	0.00301205	0.113223	0.998	1324	tags=39%, list=31%, signal=57%
GO_CELL_MATRIX_ADHESION	GO_CELL_MATRIX_ADHESION		36	0.442068	1.74166	0.00301811	0.111745	0.998	1336	tags=61%, list=31%, signal=88%
GO_POSITIVE_REGULATION_OF_CARTILAGE_DEVELOPMENT	GO_POSITIVE_REGULATION_OF_CARTILAGE_DEVELOPMENT		19	0.502039	1.73035	0.00313152	0.123155	0.999	1324	tags=42%, list=31%, signal=61%
GO_EMBRYONIC_PATTERN_SPECIFICATION	GO_EMBRYONIC_PATTERN_SPECIFICATION		23	0.473121	1.72986	0.00931677	0.12147	0.999	1765	tags=48%, list=41%, signal=81%
GO_NEGATIVE_REGULATION_OF_HEMOPOIESIS	GO_NEGATIVE_REGULATION_OF_HEMOPOIESIS		49	0.416024	1.72816	0	0.120825	0.999	1003	tags=37%, list=24%, signal=47%
GO_NEGATIVE_REGULATION_OF_REPRODUCTIVE_PROCESS	GO_NEGATIVE_REGULATION_OF_REPRODUCTIVE_PROCESS		15	0.528185	1.7278	0.0119695	0.119063	0.999	1364	tags=60%, list=32%, signal=88%
GO_EPIDERMAL_CELL_DIFFERENTIATION	GO_EPIDERMAL_CELL_DIFFERENTIATION		29	0.45741	1.72708	0.0040568	0.117967	0.999	760	tags=31%, list=18%, signal=38%
GO_EMBRYONIC_MORPHOGENESIS	GO_EMBRYONIC_MORPHOGENESIS		235	0.35109	1.72653	0	0.116561	0.999	1569	tags=38%, list=37%, signal=57%
GO_POSITIVE_REGULATION_OF_STEM_CELL_PROLIFERATION	GO_POSITIVE_REGULATION_OF_STEM_CELL_PROLIFERATION		28	0.452258	1.7261	0.00506586	0.115067	0.999	700	tags=25%, list=16%, signal=30%
GO_REGULATION_OF_TYROSINE_PHOSPHORYLATION_OF_STAT_PROTEIN	GO_REGULATION_OF_TYROSINE_PHOSPHORYLATION_OF_STAT_PROTEIN		18	0.504602	1.72371	0.0052521	0.11548	0.999	820	tags=50%, list=19%, signal=62%
GO_CEREBRAL_CORTEX_DEVELOPMENT	GO_CEREBRAL_CORTEX_DEVELOPMENT		38	0.434962	1.72013	0.00201207	0.117306	0.999	1536	tags=47%, list=36%, signal=73%
GO_EMBRYONIC_ORGAN_MORPHOGENESIS	GO_EMBRYONIC_ORGAN_MORPHOGENESIS		132	0.367366	1.71279	0	0.123089	1	1786	tags=38%, list=42%, signal=63%
GO_ENDODERM_DEVELOPMENT	GO_ENDODERM_DEVELOPMENT		39	0.431869	1.7096	0.00402414	0.124862	1	1335	tags=44%, list=31%, signal=63%
GO_REGULATION_OF_MESENCHYMAL_CELL_PROLIFERATION	GO_REGULATION_OF_MESENCHYMAL_CELL_PROLIFERATION		18	0.502986	1.70214	0.00746269	0.131274	1	620	tags=22%, list=15%, signal=26%
GO_RESPONSE_TO_FLUID_SHEAR_STRESS	GO_RESPONSE_TO_FLUID_SHEAR_STRESS		20	0.489344	1.70154	0.00830737	0.130032	1	784	tags=40%, list=18%, signal=49%
GO_REGULATION_OF_ENDOTHELIAL_CELL_PROLIFERATION	GO_REGULATION_OF_ENDOTHELIAL_CELL_PROLIFERATION		34	0.440481	1.70127	0.00401606	0.128246	1	620	tags=35%, list=15%, signal=41%
GO_ARTERY_MORPHOGENESIS	GO_ARTERY_MORPHOGENESIS		25	0.463107	1.69982	0.00308008	0.128263	1	1610	tags=52%, list=38%, signal=83%
GO_CARDIAC_SEPTUM_DEVELOPMENT	GO_CARDIAC_SEPTUM_DEVELOPMENT		34	0.435926	1.69945	0.00201816	0.126869	1	572	tags=32%, list=13%, signal=37%
GO_OOGENESIS	GO_OOGENESIS		16	0.520663	1.69843	0.0117773	0.126234	1	1389	tags=63%, list=33%, signal=92%
GO_POSITIVE_REGULATION_OF_INFLAMMATORY_RESPONSE	GO_POSITIVE_REGULATION_OF_INFLAMMATORY_RESPONSE		25	0.467146	1.69824	0.00917431	0.124678	1	736	tags=44%, list=17%, signal=53%
GO_OUTFLOW_TRACT_MORPHOGENESIS	GO_OUTFLOW_TRACT_MORPHOGENESIS		26	0.462307	1.68966	0.0112474	0.13294	1	620	tags=31%, list=15%, signal=36%
GO_PROTEIN_SECRETION	GO_PROTEIN_SECRETION		32	0.440023	1.6856	0.00708502	0.135977	1	594	tags=28%, list=14%, signal=32%
GO_POSITIVE_REGULATION_OF_STEM_CELL_DIFFERENTIATION	GO_POSITIVE_REGULATION_OF_STEM_CELL_DIFFERENTIATION		22	0.466455	1.6796	0.00924974	0.141402	1	1048	tags=32%, list=25%, signal=42%
GO_MUSCLE_CELL_DEVELOPMENT	GO_MUSCLE_CELL_DEVELOPMENT		40	0.415445	1.67872	0.00300903	0.140557	1	1056	tags=40%, list=25%, signal=53%
GO_DOPAMINERGIC_NEURON_DIFFERENTIATION	GO_DOPAMINERGIC_NEURON_DIFFERENTIATION		16	0.506729	1.67689	0.022412	0.141053	1	910	tags=19%, list=21%, signal=24%
GO_GASTRULATION	GO_GASTRULATION		69	0.384751	1.67586	0.001	0.140248	1	1559	tags=42%, list=37%, signal=65%
GO_REGULATION_OF_SMOOTH_MUSCLE_CONTRACTION	GO_REGULATION_OF_SMOOTH_MUSCLE_CONTRACTION		15	0.521202	1.67449	0.0117271	0.140015	1	984	tags=60%, list=23%, signal=78%
GO_REGULATION_OF_CELLULAR_RESPONSE_TO_GROWTH_FACTOR_STIMULUS	GO_REGULATION_OF_CELLULAR_RESPONSE_TO_GROWTH_FACTOR_STIMULUS		84	0.376309	1.67386	0	0.13905	1	1470	tags=48%, list=34%, signal=71%
GO_ENDOCRINE_PANCREAS_DEVELOPMENT	GO_ENDOCRINE_PANCREAS_DEVELOPMENT		23	0.467058	1.67264	0.0113754	0.138876	1	110	tags=9%, list=3%, signal=9%
GO_VASCULATURE_DEVELOPMENT	GO_VASCULATURE_DEVELOPMENT		182	0.347681	1.67088	0	0.13892	1	1667	tags=48%, list=39%, signal=76%
GO_POSITIVE_REGULATION_OF_CHEMOTAXIS	GO_POSITIVE_REGULATION_OF_CHEMOTAXIS		34	0.429918	1.66994	0.0121581	0.138453	1	1091	tags=53%, list=26%, signal=71%
GO_RESPONSE_TO_CALCIUM_ION	GO_RESPONSE_TO_CALCIUM_ION		30	0.439778	1.66653	0.0100806	0.14075	1	828	tags=40%, list=19%, signal=49%
GO_SKELETAL_MUSCLE_CELL_DIFFERENTIATION	GO_SKELETAL_MUSCLE_CELL_DIFFERENTIATION		29	0.440501	1.66467	0.01222	0.141353	1	1215	tags=24%, list=28%, signal=34%
GO_CELL_FATE_COMMITMENT	GO_CELL_FATE_COMMITMENT		122	0.360055	1.66317	0	0.141438	1	612	tags=14%, list=14%, signal=16%
GO_SPROUTING_ANGIOGENESIS	GO_SPROUTING_ANGIOGENESIS		19	0.483178	1.66202	0.0125261	0.141414	1	1076	tags=53%, list=25%, signal=70%
GO_PROSTATE_GLAND_DEVELOPMENT	GO_PROSTATE_GLAND_DEVELOPMENT		20	0.477642	1.66059	0.0135417	0.141483	1	41	tags=10%, list=1%, signal=10%
GO_RESPONSE_TO_GAMMA_RADIATION	GO_RESPONSE_TO_GAMMA_RADIATION		25	0.462435	1.65654	0.00817996	0.144563	1	1508	tags=56%, list=35%, signal=86%
GO_CARDIAC_MUSCLE_CELL_DIFFERENTIATION	GO_CARDIAC_MUSCLE_CELL_DIFFERENTIATION		31	0.429556	1.65478	0.0111902	0.14503	1	677	tags=32%, list=16%, signal=38%
GO_REGULATION_OF_SMOOTH_MUSCLE_CELL_MIGRATION	GO_REGULATION_OF_SMOOTH_MUSCLE_CELL_MIGRATION		26	0.452086	1.65187	0.0153846	0.146833	1	1503	tags=69%, list=35%, signal=106%
GO_APPENDAGE_DEVELOPMENT	GO_APPENDAGE_DEVELOPMENT		71	0.376169	1.65132	0.002002	0.145978	1	1633	tags=39%, list=38%, signal=63%
GO_REGULATION_OF_CELL_JUNCTION_ASSEMBLY	GO_REGULATION_OF_CELL_JUNCTION_ASSEMBLY		21	0.47045	1.64868	0.0236626	0.147796	1	1294	tags=67%, list=30%, signal=95%
GO_POSITIVE_REGULATION_OF_GLIAL_CELL_DIFFERENTIATION	GO_POSITIVE_REGULATION_OF_GLIAL_CELL_DIFFERENTIATION		16	0.49694	1.64552	0.0108932	0.150309	1	387	tags=25%, list=9%, signal=27%
GO_POSITIVE_REGULATION_OF_MUSCLE_CELL_DIFFERENTIATION	GO_POSITIVE_REGULATION_OF_MUSCLE_CELL_DIFFERENTIATION		38	0.413874	1.64329	0.00803213	0.151533	1	828	tags=32%, list=19%, signal=39%
GO_CONNECTIVE_TISSUE_DEVELOPMENT	GO_CONNECTIVE_TISSUE_DEVELOPMENT		88	0.369514	1.64192	0.001	0.15183	1	976	tags=26%, list=23%, signal=33%
GO_MUSCLE_ORGAN_DEVELOPMENT	GO_MUSCLE_ORGAN_DEVELOPMENT		117	0.355812	1.6418	0	0.15049	1	1240	tags=31%, list=29%, signal=42%
GO_LEUKOCYTE_CHEMOTAXIS	GO_LEUKOCYTE_CHEMOTAXIS		20	0.471938	1.64079	0.0155602	0.150279	1	933	tags=55%, list=22%, signal=70%
GO_MORPHOGENESIS_OF_AN_EPITHELIAL_SHEET	GO_MORPHOGENESIS_OF_AN_EPITHELIAL_SHEET		21	0.459277	1.6407	0.0214944	0.148755	1	1419	tags=67%, list=33%, signal=99%
GO_CARDIAC_CHAMBER_DEVELOPMENT	GO_CARDIAC_CHAMBER_DEVELOPMENT		56	0.392329	1.64059	0.005005	0.147345	1	572	tags=27%, list=13%, signal=31%
GO_MYOBLAST_DIFFERENTIATION	GO_MYOBLAST_DIFFERENTIATION		20	0.474563	1.64044	0.0145228	0.146004	1	1131	tags=35%, list=27%, signal=47%
GO_DNA_REPLICATION_DEPENDENT_NUCLEOSOME_ORGANIZATION	GO_DNA_REPLICATION_DEPENDENT_NUCLEOSOME_ORGANIZATION		24	0.453176	1.64025	0.0154321	0.14472	1	1023	tags=58%, list=24%, signal=76%
GO_REGULATION_OF_CHEMOTAXIS	GO_REGULATION_OF_CHEMOTAXIS		50	0.39436	1.63374	0.00701403	0.151787	1	1128	tags=50%, list=26%, signal=67%
GO_ENDODERM_FORMATION	GO_ENDODERM_FORMATION		29	0.435427	1.63198	0.00909091	0.152472	1	1961	tags=62%, list=46%, signal=114%
GO_DORSAL_VENTRAL_PATTERN_FORMATION	GO_DORSAL_VENTRAL_PATTERN_FORMATION		43	0.402254	1.62527	0.00401606	0.160154	1	828	tags=19%, list=19%, signal=23%
GO_SOMITE_DEVELOPMENT	GO_SOMITE_DEVELOPMENT		29	0.43134	1.62162	0.0131846	0.16354	1	1765	tags=45%, list=41%, signal=76%
GO_CELL_CHEMOTAXIS	GO_CELL_CHEMOTAXIS		41	0.399895	1.62081	0.00905433	0.163116	1	984	tags=46%, list=23%, signal=60%
GO_NEGATIVE_REGULATION_OF_VASCULATURE_DEVELOPMENT	GO_NEGATIVE_REGULATION_OF_VASCULATURE_DEVELOPMENT		25	0.446332	1.61481	0.0173824	0.17023	1	1540	tags=60%, list=36%, signal=93%
GO_MUSCLE_STRUCTURE_DEVELOPMENT	GO_MUSCLE_STRUCTURE_DEVELOPMENT		176	0.337303	1.61387	0.001	0.169826	1	1240	tags=33%, list=29%, signal=45%
GO_CIRCULATORY_SYSTEM_DEVELOPMENT	GO_CIRCULATORY_SYSTEM_DEVELOPMENT		291	0.321573	1.61008	0	0.173256	1	1539	tags=42%, list=36%, signal=61%
GO_POSITIVE_REGULATION_OF_RESPONSE_TO_EXTERNAL_STIMULUS	GO_POSITIVE_REGULATION_OF_RESPONSE_TO_EXTERNAL_STIMULUS		68	0.370845	1.60604	0.004	0.177655	1	1091	tags=46%, list=26%, signal=60%
GO_CELLULAR_RESPONSE_TO_ALCOHOL	GO_CELLULAR_RESPONSE_TO_ALCOHOL		44	0.391138	1.6041	0.0100402	0.178803	1	1793	tags=57%, list=42%, signal=97%
GO_NEGATIVE_REGULATION_OF_SMOOTH_MUSCLE_CELL_PROLIFERATION	GO_NEGATIVE_REGULATION_OF_SMOOTH_MUSCLE_CELL_PROLIFERATION		17	0.478403	1.60241	0.0335782	0.179857	1	902	tags=35%, list=21%, signal=45%
GO_STEM_CELL_DIFFERENTIATION	GO_STEM_CELL_DIFFERENTIATION		93	0.353625	1.60125	0.002	0.180022	1	1459	tags=34%, list=34%, signal=51%
GO_VENTRICULAR_SEPTUM_DEVELOPMENT	GO_VENTRICULAR_SEPTUM_DEVELOPMENT		21	0.458279	1.60059	0.0205973	0.17942	1	478	tags=33%, list=11%, signal=37%
GO_COLLAGEN_FIBRIL_ORGANIZATION	GO_COLLAGEN_FIBRIL_ORGANIZATION		17	0.48021	1.60008	0.0286929	0.178511	1	1034	tags=59%, list=24%, signal=77%
GO_REGULATION_OF_RECEPTOR_MEDIATED_ENDOCYTOSIS	GO_REGULATION_OF_RECEPTOR_MEDIATED_ENDOCYTOSIS		19	0.464037	1.59859	0.0281837	0.179198	1	1283	tags=58%, list=30%, signal=82%
GO_TAXIS	GO_TAXIS		132	0.339501	1.59661	0.002	0.180566	1	1169	tags=38%, list=27%, signal=51%
GO_BETA_CATENIN_TCF_COMPLEX_ASSEMBLY	GO_BETA_CATENIN_TCF_COMPLEX_ASSEMBLY		21	0.457133	1.59652	0.0268041	0.179121	1	1909	tags=62%, list=45%, signal=111%
GO_MESODERM_MORPHOGENESIS	GO_MESODERM_MORPHOGENESIS		33	0.41419	1.59415	0.0120968	0.181216	1	612	tags=24%, list=14%, signal=28%
GO_POSITIVE_REGULATION_OF_EPITHELIAL_CELL_DIFFERENTIATION	GO_POSITIVE_REGULATION_OF_EPITHELIAL_CELL_DIFFERENTIATION		22	0.451133	1.59382	0.0285423	0.180135	1	1336	tags=36%, list=31%, signal=53%
GO_NEURON_PROJECTION_GUIDANCE	GO_NEURON_PROJECTION_GUIDANCE		68	0.366164	1.59348	0.005	0.179182	1	673	tags=25%, list=16%, signal=29%
GO_EMBRYONIC_HEART_TUBE_DEVELOPMENT	GO_EMBRYONIC_HEART_TUBE_DEVELOPMENT		27	0.431933	1.59327	0.0172239	0.178045	1	1335	tags=37%, list=31%, signal=54%
GO_CARDIAC_MUSCLE_TISSUE_DEVELOPMENT	GO_CARDIAC_MUSCLE_TISSUE_DEVELOPMENT		52	0.382593	1.58776	0.00700701	0.184665	1	677	tags=29%, list=16%, signal=34%
GO_POSITIVE_REGULATION_OF_RESPONSE_TO_WOUNDING	GO_POSITIVE_REGULATION_OF_RESPONSE_TO_WOUNDING		40	0.397924	1.58291	0.00801603	0.190716	1	1275	tags=48%, list=30%, signal=67%
GO_POSITIVE_REGULATION_OF_CYCLIC_NUCLEOTIDE_METABOLIC_PROCESS	GO_POSITIVE_REGULATION_OF_CYCLIC_NUCLEOTIDE_METABOLIC_PROCESS		15	0.485945	1.58265	0.035753	0.189652	1	933	tags=53%, list=22%, signal=68%
GO_EXTRACELLULAR_STRUCTURE_ORGANIZATION	GO_EXTRACELLULAR_STRUCTURE_ORGANIZATION		108	0.343786	1.57899	0	0.194039	1	1991	tags=67%, list=47%, signal=122%
GO_CHROMATIN_SILENCING	GO_CHROMATIN_SILENCING		42	0.393298	1.57854	0.00803213	0.193093	1	1196	tags=55%, list=28%, signal=75%
GO_NEGATIVE_REGULATION_OF_CELLULAR_RESPONSE_TO_GROWTH_FACTOR_STIMULUS	GO_NEGATIVE_REGULATION_OF_CELLULAR_RESPONSE_TO_GROWTH_FACTOR_STIMULUS		41	0.387796	1.57325	0.0150602	0.199795	1	618	tags=34%, list=14%, signal=40%
GO_EMBRYONIC_ORGAN_DEVELOPMENT	GO_EMBRYONIC_ORGAN_DEVELOPMENT		188	0.326244	1.56986	0	0.203968	1	832	tags=22%, list=19%, signal=26%
GO_NEGATIVE_REGULATION_OF_STEM_CELL_DIFFERENTIATION	GO_NEGATIVE_REGULATION_OF_STEM_CELL_DIFFERENTIATION		17	0.474122	1.56943	0.0320856	0.203152	1	889	tags=29%, list=21%, signal=37%
GO_NEURAL_CREST_CELL_DIFFERENTIATION	GO_NEURAL_CREST_CELL_DIFFERENTIATION		38	0.39539	1.56691	0.00802407	0.205807	1	1459	tags=45%, list=34%, signal=67%
GO_FORMATION_OF_PRIMARY_GERM_LAYER	GO_FORMATION_OF_PRIMARY_GERM_LAYER		57	0.367406	1.56594	0.00700701	0.205947	1	1341	tags=37%, list=31%, signal=53%
GO_REGULATION_OF_EPITHELIAL_TO_MESENCHYMAL_TRANSITION	GO_REGULATION_OF_EPITHELIAL_TO_MESENCHYMAL_TRANSITION		23	0.433962	1.55969	0.0266393	0.215304	1	1048	tags=39%, list=25%, signal=52%
GO_ORGAN_FORMATION	GO_ORGAN_FORMATION		16	0.471669	1.55766	0.039173	0.217361	1	396	tags=19%, list=9%, signal=21%
GO_NEGATIVE_REGULATION_OF_RESPONSE_TO_DNA_DAMAGE_STIMULUS	GO_NEGATIVE_REGULATION_OF_RESPONSE_TO_DNA_DAMAGE_STIMULUS		15	0.480039	1.55555	0.0388769	0.219425	1	1637	tags=73%, list=38%, signal=119%
GO_NEGATIVE_REGULATION_OF_HEMATOPOIETIC_PROGENITOR_CELL_DIFFERENTIATION	GO_NEGATIVE_REGULATION_OF_HEMATOPOIETIC_PROGENITOR_CELL_DIFFERENTIATION		15	0.475726	1.55478	0.0354458	0.219393	1	1000	tags=53%, list=23%, signal=69%
GO_ANTERIOR_POSTERIOR_AXIS_SPECIFICATION	GO_ANTERIOR_POSTERIOR_AXIS_SPECIFICATION		21	0.445012	1.5544	0.0425753	0.218365	1	1335	tags=33%, list=31%, signal=48%
GO_MICROTUBULE_POLYMERIZATION_OR_DEPOLYMERIZATION	GO_MICROTUBULE_POLYMERIZATION_OR_DEPOLYMERIZATION		16	0.477112	1.55394	0.0402969	0.217682	1	1377	tags=69%, list=32%, signal=101%
GO_MUSCLE_TISSUE_DEVELOPMENT	GO_MUSCLE_TISSUE_DEVELOPMENT		113	0.336893	1.55326	0	0.217184	1	722	tags=24%, list=17%, signal=28%
GO_CHROMATIN_SILENCING_AT_RDNA	GO_CHROMATIN_SILENCING_AT_RDNA		24	0.421196	1.55047	0.0276923	0.220783	1	1023	tags=54%, list=24%, signal=71%
GO_CARDIAC_VENTRICLE_DEVELOPMENT	GO_CARDIAC_VENTRICLE_DEVELOPMENT		41	0.383648	1.54874	0.0120603	0.221924	1	572	tags=27%, list=13%, signal=31%
GO_POSITIVE_REGULATION_OF_WOUND_HEALING	GO_POSITIVE_REGULATION_OF_WOUND_HEALING		15	0.481518	1.54704	0.0345946	0.223312	1	1970	tags=67%, list=46%, signal=123%
GO_EMBRYONIC_PLACENTA_DEVELOPMENT	GO_EMBRYONIC_PLACENTA_DEVELOPMENT		37	0.38956	1.54534	0.0240964	0.224638	1	608	tags=22%, list=14%, signal=25%
GO_REGULATION_OF_SYNAPSE_ORGANIZATION	GO_REGULATION_OF_SYNAPSE_ORGANIZATION		28	0.412819	1.54271	0.027439	0.227545	1	1633	tags=57%, list=38%, signal=92%
GO_REGULATION_OF_MESONEPHROS_DEVELOPMENT	GO_REGULATION_OF_MESONEPHROS_DEVELOPMENT		19	0.446761	1.5421	0.0367261	0.226977	1	620	tags=21%, list=15%, signal=25%
GO_BLOOD_VESSEL_MORPHOGENESIS	GO_BLOOD_VESSEL_MORPHOGENESIS		143	0.328493	1.53886	0	0.231548	1	1667	tags=48%, list=39%, signal=75%
GO_CHROMATIN_ASSEMBLY_OR_DISASSEMBLY	GO_CHROMATIN_ASSEMBLY_OR_DISASSEMBLY		87	0.345287	1.53877	0.008	0.230144	1	1643	tags=59%, list=39%, signal=93%
GO_POSITIVE_REGULATION_OF_CELL_PROJECTION_ORGANIZATION	GO_POSITIVE_REGULATION_OF_CELL_PROJECTION_ORGANIZATION		78	0.353161	1.53869	0.005	0.22867	1	1459	tags=50%, list=34%, signal=75%
GO_NON_RECOMBINATIONAL_REPAIR	GO_NON_RECOMBINATIONAL_REPAIR		28	0.402137	1.53165	0.0376782	0.240819	1	1929	tags=79%, list=45%, signal=142%
GO_DNA_PACKAGING	GO_DNA_PACKAGING		96	0.339463	1.52854	0.004	0.244979	1	1643	tags=58%, list=39%, signal=93%
GO_HEART_DEVELOPMENT	GO_HEART_DEVELOPMENT		168	0.320616	1.52678	0.001	0.246723	1	1559	tags=40%, list=37%, signal=61%
GO_CELL_MORPHOGENESIS_INVOLVED_IN_NEURON_DIFFERENTIATION	GO_CELL_MORPHOGENESIS_INVOLVED_IN_NEURON_DIFFERENTIATION		106	0.335205	1.5231	0.001	0.252021	1	651	tags=25%, list=15%, signal=28%
GO_REGULATION_OF_REPRODUCTIVE_PROCESS	GO_REGULATION_OF_REPRODUCTIVE_PROCESS		41	0.378947	1.5231	0.0210632	0.250359	1	1364	tags=44%, list=32%, signal=64%
GO_ATP_DEPENDENT_CHROMATIN_REMODELING	GO_ATP_DEPENDENT_CHROMATIN_REMODELING		30	0.406412	1.52296	0.0295015	0.24898	1	1000	tags=50%, list=23%, signal=65%
GO_POSITIVE_REGULATION_OF_STRIATED_MUSCLE_CELL_DIFFERENTIATION	GO_POSITIVE_REGULATION_OF_STRIATED_MUSCLE_CELL_DIFFERENTIATION		26	0.415043	1.51684	0.0451282	0.259575	1	574	tags=27%, list=13%, signal=31%
GO_STRIATED_MUSCLE_CELL_DIFFERENTIATION	GO_STRIATED_MUSCLE_CELL_DIFFERENTIATION		61	0.354899	1.516	0.011	0.259513	1	945	tags=34%, list=22%, signal=44%
GO_RESPONSE_TO_ESTRADIOL	GO_RESPONSE_TO_ESTRADIOL		63	0.350396	1.5137	0.016	0.262483	1	761	tags=30%, list=18%, signal=36%
GO_MESODERM_DEVELOPMENT	GO_MESODERM_DEVELOPMENT		52	0.365982	1.51239	0.00800801	0.26352	1	1341	tags=33%, list=31%, signal=47%
GO_SENSORY_PERCEPTION_OF_LIGHT_STIMULUS	GO_SENSORY_PERCEPTION_OF_LIGHT_STIMULUS		54	0.359127	1.50973	0.021021	0.267492	1	2109	tags=57%, list=49%, signal=112%
GO_REGULATION_OF_BEHAVIOR	GO_REGULATION_OF_BEHAVIOR		17	0.451659	1.50861	0.0463158	0.268188	1	1363	tags=53%, list=32%, signal=77%
GO_REGULATION_OF_LEUKOCYTE_CHEMOTAXIS	GO_REGULATION_OF_LEUKOCYTE_CHEMOTAXIS		25	0.422026	1.50821	0.0432099	0.267285	1	990	tags=48%, list=23%, signal=62%
GO_EMBRYO_DEVELOPMENT	GO_EMBRYO_DEVELOPMENT		371	0.298184	1.50772	0	0.266573	1	1569	tags=36%, list=37%, signal=51%
GO_POSITIVE_REGULATION_OF_NEURON_PROJECTION_DEVELOPMENT	GO_POSITIVE_REGULATION_OF_NEURON_PROJECTION_DEVELOPMENT		66	0.350115	1.50335	0.011	0.274152	1	1459	tags=50%, list=34%, signal=75%
GO_FEMALE_GAMETE_GENERATION	GO_FEMALE_GAMETE_GENERATION		24	0.416092	1.4962	0.0390545	0.288065	1	1466	tags=58%, list=34%, signal=88%
GO_REGULATION_OF_MULTICELLULAR_ORGANISMAL_METABOLIC_PROCESS	GO_REGULATION_OF_MULTICELLULAR_ORGANISMAL_METABOLIC_PROCESS		16	0.457992	1.49507	0.054371	0.288685	1	591	tags=38%, list=14%, signal=43%
GO_GERM_CELL_DEVELOPMENT	GO_GERM_CELL_DEVELOPMENT		44	0.367149	1.49306	0.024	0.291133	1	1389	tags=48%, list=33%, signal=70%
GO_ANATOMICAL_STRUCTURE_FORMATION_INVOLVED_IN_MORPHOGENESIS	GO_ANATOMICAL_STRUCTURE_FORMATION_INVOLVED_IN_MORPHOGENESIS		331	0.298809	1.49306	0	0.289381	1	1389	tags=36%, list=33%, signal=50%
GO_REGULATION_OF_GENE_SILENCING	GO_REGULATION_OF_GENE_SILENCING		25	0.405797	1.49187	0.0449438	0.290415	1	450	tags=32%, list=11%, signal=36%
GO_REGULATION_OF_MORPHOGENESIS_OF_A_BRANCHING_STRUCTURE	GO_REGULATION_OF_MORPHOGENESIS_OF_A_BRANCHING_STRUCTURE		34	0.383675	1.49113	0.024218	0.290388	1	620	tags=24%, list=15%, signal=27%
GO_SECRETION_BY_CELL	GO_SECRETION_BY_CELL		104	0.325409	1.4891	0.012	0.293063	1	1115	tags=38%, list=26%, signal=50%
GO_REGULATION_OF_RECEPTOR_ACTIVITY	GO_REGULATION_OF_RECEPTOR_ACTIVITY		33	0.384003	1.48865	0.0353535	0.29232	1	994	tags=42%, list=23%, signal=55%
GO_HISTONE_EXCHANGE	GO_HISTONE_EXCHANGE		26	0.405336	1.48817	0.0431211	0.291766	1	1866	tags=73%, list=44%, signal=129%
GO_PROTEIN_DNA_COMPLEX_SUBUNIT_ORGANIZATION	GO_PROTEIN_DNA_COMPLEX_SUBUNIT_ORGANIZATION		106	0.327343	1.48674	0.003	0.293146	1	1643	tags=56%, list=39%, signal=88%
GO_MEMBRANE_DEPOLARIZATION	GO_MEMBRANE_DEPOLARIZATION		15	0.459822	1.48629	0.0612903	0.292565	1	902	tags=53%, list=21%, signal=67%
GO_REGULATION_OF_TRANSMEMBRANE_RECEPTOR_PROTEIN_SERINE_THREONINE_KINASE_SIGNALING_PATHWAY	GO_REGULATION_OF_TRANSMEMBRANE_RECEPTOR_PROTEIN_SERINE_THREONINE_KINASE_SIGNALING_PATHWAY		77	0.339391	1.48591	0.008	0.291714	1	1470	tags=45%, list=34%, signal=68%
GO_POSITIVE_REGULATION_OF_MESONEPHROS_DEVELOPMENT	GO_POSITIVE_REGULATION_OF_MESONEPHROS_DEVELOPMENT		17	0.446829	1.48486	0.0562633	0.292367	1	620	tags=24%, list=15%, signal=27%
GO_EMBRYO_DEVELOPMENT_ENDING_IN_BIRTH_OR_EGG_HATCHING	GO_EMBRYO_DEVELOPMENT_ENDING_IN_BIRTH_OR_EGG_HATCHING		237	0.303944	1.48464	0	0.291134	1	1569	tags=35%, list=37%, signal=52%
GO_POSITIVE_REGULATION_OF_ENDOTHELIAL_CELL_MIGRATION	GO_POSITIVE_REGULATION_OF_ENDOTHELIAL_CELL_MIGRATION		23	0.41175	1.48356	0.0461538	0.292021	1	1495	tags=57%, list=35%, signal=87%
GO_SPECIFICATION_OF_SYMMETRY	GO_SPECIFICATION_OF_SYMMETRY		34	0.372659	1.48252	0.0321608	0.292565	1	1335	tags=32%, list=31%, signal=47%
GO_REGULATION_OF_STRIATED_MUSCLE_CELL_DIFFERENTIATION	GO_REGULATION_OF_STRIATED_MUSCLE_CELL_DIFFERENTIATION		41	0.362811	1.48225	0.041206	0.291509	1	1007	tags=34%, list=24%, signal=44%
GO_RESPONSE_TO_RETINOIC_ACID	GO_RESPONSE_TO_RETINOIC_ACID		36	0.373599	1.48089	0.0311245	0.292829	1	1008	tags=31%, list=24%, signal=40%
GO_REGULATION_OF_EPIDERMIS_DEVELOPMENT	GO_REGULATION_OF_EPIDERMIS_DEVELOPMENT		21	0.421896	1.47923	0.0576725	0.294875	1	1547	tags=48%, list=36%, signal=74%
GO_ANGIOGENESIS	GO_ANGIOGENESIS		111	0.323891	1.47761	0.006	0.296872	1	1113	tags=36%, list=26%, signal=47%
GO_NEGATIVE_REGULATION_OF_GENE_EXPRESSION_EPIGENETIC	GO_NEGATIVE_REGULATION_OF_GENE_EXPRESSION_EPIGENETIC		48	0.358217	1.47692	0.0331992	0.296789	1	1107	tags=48%, list=26%, signal=64%

## Sheet: Viral-NORM
NAME	GS<br> follow link to MSigDB	GS DETAILS	SIZE	ES	NES	NOM p-val	FDR q-val	FWER p-val	RANK AT MAX	LEADING EDGE
GO_RETINA_MORPHOGENESIS_IN_CAMERA_TYPE_EYE	GO_RETINA_MORPHOGENESIS_IN_CAMERA_TYPE_EYE	Details ...	15	0.780035	1.95899	0	0.0550896	0.054	85	tags=20%, list=2%, signal=20%
GO_EMBRYONIC_EYE_MORPHOGENESIS	GO_EMBRYONIC_EYE_MORPHOGENESIS	Details ...	17	0.755281	1.93944	0	0.042058	0.083	256	tags=29%, list=6%, signal=31%
GO_EMBRYONIC_CAMERA_TYPE_EYE_DEVELOPMENT	GO_EMBRYONIC_CAMERA_TYPE_EYE_DEVELOPMENT	Details ...	18	0.732594	1.89855	0.00101937	0.0640883	0.179	256	tags=28%, list=6%, signal=29%
GO_RESPONSE_TO_NICOTINE	GO_RESPONSE_TO_NICOTINE	Details ...	18	0.740857	1.89069	0.00304878	0.0545722	0.202	207	tags=33%, list=5%, signal=35%
GO_CAMERA_TYPE_EYE_MORPHOGENESIS	GO_CAMERA_TYPE_EYE_MORPHOGENESIS	Details ...	39	0.638849	1.81425	0	0.157382	0.536	256	tags=18%, list=6%, signal=19%
GO_NEURAL_RETINA_DEVELOPMENT	GO_NEURAL_RETINA_DEVELOPMENT	Details ...	20	0.674548	1.77727	0.0010142	0.224756	0.748	85	tags=15%, list=2%, signal=15%
GO_PITUITARY_GLAND_DEVELOPMENT	GO_PITUITARY_GLAND_DEVELOPMENT	Details ...	23	0.663712	1.76921	0.00303337	0.217107	0.784	1057	tags=22%, list=25%, signal=29%
GO_BLASTOCYST_DEVELOPMENT	GO_BLASTOCYST_DEVELOPMENT	Details ...	28	0.647422	1.76572	0	0.199232	0.802	271	tags=21%, list=6%, signal=23%
GO_CHROMATIN_SILENCING_AT_RDNA	GO_CHROMATIN_SILENCING_AT_RDNA	Details ...	24	0.658192	1.76412	0.00100806	0.181322	0.81	1139	tags=83%, list=27%, signal=113%
GO_CHROMATIN_SILENCING	GO_CHROMATIN_SILENCING	Details ...	42	0.612581	1.75622	0.002002	0.181411	0.837	1049	tags=69%, list=25%, signal=91%
GO_POSITIVE_REGULATION_OF_MYELOID_LEUKOCYTE_DIFFERENTIATION	GO_POSITIVE_REGULATION_OF_MYELOID_LEUKOCYTE_DIFFERENTIATION	Details ...	16	0.689602	1.75111	0.00409836	0.177207	0.86	670	tags=44%, list=16%, signal=52%
GO_ENDOCRINE_PANCREAS_DEVELOPMENT	GO_ENDOCRINE_PANCREAS_DEVELOPMENT	Details ...	23	0.651126	1.74674	0	0.172785	0.876	256	tags=13%, list=6%, signal=14%
GO_DOPAMINERGIC_NEURON_DIFFERENTIATION	GO_DOPAMINERGIC_NEURON_DIFFERENTIATION	Details ...	16	0.677707	1.7091	0.0030896	0.259994	0.963	985	tags=25%, list=23%, signal=32%
GO_REGULATION_OF_MESENCHYMAL_CELL_PROLIFERATION	GO_REGULATION_OF_MESENCHYMAL_CELL_PROLIFERATION	Details ...	18	0.660234	1.70807	0.00304878	0.244213	0.964	983	tags=33%, list=23%, signal=43%
GO_DNA_REPLICATION_DEPENDENT_NUCLEOSOME_ORGANIZATION	GO_DNA_REPLICATION_DEPENDENT_NUCLEOSOME_ORGANIZATION	Details ...	24	0.636187	1.69983	0.0040568	0.251825	0.977	1139	tags=79%, list=27%, signal=107%
GO_TELOMERE_ORGANIZATION	GO_TELOMERE_ORGANIZATION	Details ...	50	0.589705	1.69457	0	0.252231	0.984	1139	tags=66%, list=27%, signal=89%
GO_SPINAL_CORD_MOTOR_NEURON_DIFFERENTIATION	GO_SPINAL_CORD_MOTOR_NEURON_DIFFERENTIATION	Details ...	20	0.633519	1.66207	0.00406504	0.292095	1	588	tags=20%, list=14%, signal=23%
GO_HISTONE_EXCHANGE	GO_HISTONE_EXCHANGE		26	0.599319	1.65643	0.00902708	0.297017	1	1139	tags=69%, list=27%, signal=94%

## Sheet: Br-F-RAW
NAME	GS<br> follow link to MSigDB	GS DETAILS	SIZE	ES	NES	NOM p-val	FDR q-val	FWER p-val	RANK AT MAX	LEADING EDGE
GO_REGULATION_OF_PROTEASOMAL_UBIQUITIN_DEPENDENT_PROTEIN_CATABOLIC_PROCESS	GO_REGULATION_OF_PROTEASOMAL_UBIQUITIN_DEPENDENT_PROTEIN_CATABOLIC_PROCESS	Details ...	138	0.268446	2.52891	0	0.0651668	0.064	6743	tags=55%, list=34%, signal=83%
GO_ESTABLISHMENT_OF_LOCALIZATION_BY_MOVEMENT_ALONG_MICROTUBULE	GO_ESTABLISHMENT_OF_LOCALIZATION_BY_MOVEMENT_ALONG_MICROTUBULE	Details ...	84	0.290617	2.40292	0	0.125808	0.219	6997	tags=58%, list=36%, signal=90%
GO_TELOMERE_ORGANIZATION	GO_TELOMERE_ORGANIZATION	Details ...	85	0.285874	2.29821	0	0.23426	0.512	2526	tags=34%, list=13%, signal=39%
GO_DNA_BIOSYNTHETIC_PROCESS	GO_DNA_BIOSYNTHETIC_PROCESS	Details ...	110	0.255528	2.28347	0	0.20777	0.562	3795	tags=37%, list=19%, signal=46%
GO_CYTOSKELETON_DEPENDENT_INTRACELLULAR_TRANSPORT	GO_CYTOSKELETON_DEPENDENT_INTRACELLULAR_TRANSPORT	Details ...	103	0.259642	2.2754	0	0.182728	0.606	6997	tags=55%, list=36%, signal=86%
GO_PSEUDOURIDINE_SYNTHESIS	GO_PSEUDOURIDINE_SYNTHESIS	Details ...	16	0.513318	2.26881	0.0013986	0.16229	0.63	1729	tags=50%, list=9%, signal=55%
GO_MICROTUBULE_BASED_MOVEMENT	GO_MICROTUBULE_BASED_MOVEMENT	Details ...	186	0.223024	2.26651	0	0.142157	0.639	6997	tags=52%, list=36%, signal=80%
GO_MITOCHONDRIAL_FUSION	GO_MITOCHONDRIAL_FUSION	Details ...	17	0.495815	2.23972	0.00140056	0.15915	0.729	3797	tags=59%, list=19%, signal=73%
GO_POSITIVE_REGULATION_OF_TRANSMEMBRANE_RECEPTOR_PROTEIN_SERINE_THREONINE_KINASE_SIGNALING_PATHWAY	GO_POSITIVE_REGULATION_OF_TRANSMEMBRANE_RECEPTOR_PROTEIN_SERINE_THREONINE_KINASE_SIGNALING_PATHWAY	Details ...	95	0.257498	2.19257	0.00109409	0.210633	0.836	8876	tags=65%, list=45%, signal=119%
GO_REGULATION_OF_PROTEASOMAL_PROTEIN_CATABOLIC_PROCESS	GO_REGULATION_OF_PROTEASOMAL_PROTEIN_CATABOLIC_PROCESS	Details ...	169	0.223984	2.18875	0	0.195786	0.842	6743	tags=50%, list=34%, signal=76%
GO_DNA_TEMPLATED_TRANSCRIPTION_INITIATION	GO_DNA_TEMPLATED_TRANSCRIPTION_INITIATION	Details ...	183	0.215433	2.18297	0	0.186237	0.858	6693	tags=49%, list=34%, signal=73%
GO_NEGATIVE_REGULATION_OF_NUCLEAR_DIVISION	GO_NEGATIVE_REGULATION_OF_NUCLEAR_DIVISION	Details ...	43	0.340726	2.17337	0.00247525	0.185655	0.878	6235	tags=58%, list=32%, signal=85%
GO_NEGATIVE_REGULATION_OF_MITOTIC_NUCLEAR_DIVISION	GO_NEGATIVE_REGULATION_OF_MITOTIC_NUCLEAR_DIVISION	Details ...	31	0.381813	2.15844	0.00127065	0.193234	0.897	5334	tags=58%, list=27%, signal=80%
GO_TELOMERE_MAINTENANCE_VIA_TELOMERASE	GO_TELOMERE_MAINTENANCE_VIA_TELOMERASE	Details ...	16	0.496113	2.15204	0.00277393	0.187146	0.904	4056	tags=63%, list=21%, signal=79%
GO_NEGATIVE_REGULATION_OF_CHROMOSOME_ORGANIZATION	GO_NEGATIVE_REGULATION_OF_CHROMOSOME_ORGANIZATION	Details ...	87	0.260608	2.14222	0	0.18852	0.928	6586	tags=53%, list=34%, signal=79%
GO_PROTEIN_K48_LINKED_UBIQUITINATION	GO_PROTEIN_K48_LINKED_UBIQUITINATION	Details ...	46	0.328258	2.14103	0.00233372	0.178264	0.931	4304	tags=48%, list=22%, signal=61%
GO_DNA_REPLICATION	GO_DNA_REPLICATION	Details ...	192	0.207227	2.1176	0	0.205482	0.961	5090	tags=39%, list=26%, signal=52%
GO_PROTEIN_ACETYLATION	GO_PROTEIN_ACETYLATION	Details ...	106	0.238669	2.10777	0.00215517	0.209918	0.971	9941	tags=69%, list=51%, signal=139%
GO_DNA_SYNTHESIS_INVOLVED_IN_DNA_REPAIR	GO_DNA_SYNTHESIS_INVOLVED_IN_DNA_REPAIR	Details ...	70	0.271577	2.10693	0.00223214	0.200206	0.971	4056	tags=40%, list=21%, signal=50%
GO_PROTEIN_POLYUBIQUITINATION	GO_PROTEIN_POLYUBIQUITINATION	Details ...	232	0.19754	2.09086	0	0.216681	0.981	7310	tags=50%, list=37%, signal=79%
GO_COVALENT_CHROMATIN_MODIFICATION	GO_COVALENT_CHROMATIN_MODIFICATION		293	0.187495	2.08518	0	0.214999	0.983	6044	tags=42%, list=31%, signal=60%
GO_NEGATIVE_REGULATION_OF_CHROMOSOME_SEGREGATION	GO_NEGATIVE_REGULATION_OF_CHROMOSOME_SEGREGATION		25	0.400728	2.06979	0.00259067	0.230605	0.99	5334	tags=60%, list=27%, signal=82%
GO_RESPONSE_TO_NERVE_GROWTH_FACTOR	GO_RESPONSE_TO_NERVE_GROWTH_FACTOR		37	0.338693	2.06467	0.00248756	0.228642	0.992	8068	tags=70%, list=41%, signal=119%
GO_DNA_DEPENDENT_DNA_REPLICATION	GO_DNA_DEPENDENT_DNA_REPLICATION		89	0.245825	2.05879	0.00220994	0.229736	0.995	2540	tags=30%, list=13%, signal=35%
GO_PEPTIDYL_LYSINE_MODIFICATION	GO_PEPTIDYL_LYSINE_MODIFICATION		276	0.185147	2.05387	0.00100806	0.228943	0.996	6116	tags=43%, list=31%, signal=62%
GO_LENS_FIBER_CELL_DIFFERENTIATION	GO_LENS_FIBER_CELL_DIFFERENTIATION		24	0.404099	2.03407	0.00775194	0.254778	0.997	2570	tags=46%, list=13%, signal=53%
GO_REGULATION_OF_RECEPTOR_RECYCLING	GO_REGULATION_OF_RECEPTOR_RECYCLING		19	0.432174	2.02101	0.00275103	0.268811	0.999	2862	tags=47%, list=15%, signal=55%
GO_SMOOTHENED_SIGNALING_PATHWAY	GO_SMOOTHENED_SIGNALING_PATHWAY		69	0.270524	2.01886	0.003386	0.262849	0.999	5815	tags=49%, list=30%, signal=70%
GO_ORGANELLE_LOCALIZATION	GO_ORGANELLE_LOCALIZATION		381	0.17626	2.01884	0	0.25382	0.999	6446	tags=44%, list=33%, signal=64%
GO_HISTONE_H3_DEACETYLATION	GO_HISTONE_H3_DEACETYLATION		19	0.438092	2.01815	0.00961539	0.246885	0.999	4227	tags=58%, list=22%, signal=74%
GO_REGULATION_OF_TRANSMEMBRANE_RECEPTOR_PROTEIN_SERINE_THREONINE_KINASE_SIGNALING_PATHWAY	GO_REGULATION_OF_TRANSMEMBRANE_RECEPTOR_PROTEIN_SERINE_THREONINE_KINASE_SIGNALING_PATHWAY		195	0.194085	2.0177	0.00101523	0.239938	0.999	7730	tags=53%, list=39%, signal=86%
GO_MITOTIC_RECOMBINATION	GO_MITOTIC_RECOMBINATION		40	0.315932	2.01568	0.00245098	0.235942	0.999	4502	tags=48%, list=23%, signal=62%
GO_NEGATIVE_REGULATION_OF_VIRAL_TRANSCRIPTION	GO_NEGATIVE_REGULATION_OF_VIRAL_TRANSCRIPTION		23	0.397002	2.00841	0.00643501	0.242126	0.999	8292	tags=78%, list=42%, signal=136%
GO_REGULATION_OF_MYELINATION	GO_REGULATION_OF_MYELINATION		29	0.367698	2.00391	0	0.242674	0.999	4572	tags=52%, list=23%, signal=67%
GO_STRAND_DISPLACEMENT	GO_STRAND_DISPLACEMENT		26	0.377539	2.00055	0.00126103	0.241128	0.999	3795	tags=50%, list=19%, signal=62%
GO_PROTEIN_DESTABILIZATION	GO_PROTEIN_DESTABILIZATION		34	0.34065	1.99737	0.00609013	0.240058	0.999	4383	tags=50%, list=22%, signal=64%
GO_REGULATION_OF_PROTEIN_ACETYLATION	GO_REGULATION_OF_PROTEIN_ACETYLATION		57	0.274502	1.98947	0.00224215	0.247396	1	11741	tags=84%, list=60%, signal=210%
GO_PROTEIN_UBIQUITINATION_INVOLVED_IN_UBIQUITIN_DEPENDENT_PROTEIN_CATABOLIC_PROCESS	GO_PROTEIN_UBIQUITINATION_INVOLVED_IN_UBIQUITIN_DEPENDENT_PROTEIN_CATABOLIC_PROCESS		125	0.219846	1.98767	0	0.244318	1	13222	tags=87%, list=68%, signal=267%
GO_NEUROTROPHIN_TRK_RECEPTOR_SIGNALING_PATHWAY	GO_NEUROTROPHIN_TRK_RECEPTOR_SIGNALING_PATHWAY		15	0.471452	1.98761	0.0113314	0.238132	1	6061	tags=73%, list=31%, signal=106%
GO_REGULATION_OF_FAT_CELL_DIFFERENTIATION	GO_REGULATION_OF_FAT_CELL_DIFFERENTIATION		99	0.228498	1.97462	0.00430108	0.254973	1	5067	tags=41%, list=26%, signal=56%
GO_SPINDLE_CHECKPOINT	GO_SPINDLE_CHECKPOINT		24	0.382305	1.96674	0.0026178	0.263139	1	7538	tags=71%, list=39%, signal=115%
GO_REGULATION_OF_SMOOTH_MUSCLE_CELL_DIFFERENTIATION	GO_REGULATION_OF_SMOOTH_MUSCLE_CELL_DIFFERENTIATION		18	0.436355	1.96553	0.00546448	0.25896	1	6495	tags=72%, list=33%, signal=108%
GO_NEUROTROPHIN_SIGNALING_PATHWAY	GO_NEUROTROPHIN_SIGNALING_PATHWAY		23	0.393854	1.96511	0.00410397	0.253719	1	6061	tags=65%, list=31%, signal=94%
GO_ERBB2_SIGNALING_PATHWAY	GO_ERBB2_SIGNALING_PATHWAY		39	0.311913	1.95984	0.00608273	0.258256	1	8461	tags=69%, list=43%, signal=122%
GO_NEGATIVE_REGULATION_OF_PROTEIN_KINASE_B_SIGNALING	GO_NEGATIVE_REGULATION_OF_PROTEIN_KINASE_B_SIGNALING		33	0.336565	1.95696	0.00501253	0.257656	1	6500	tags=61%, list=33%, signal=91%
GO_INOSITOL_LIPID_MEDIATED_SIGNALING	GO_INOSITOL_LIPID_MEDIATED_SIGNALING		113	0.219789	1.9561	0.0042061	0.253472	1	9077	tags=63%, list=46%, signal=116%
GO_CHROMATIN_MODIFICATION	GO_CHROMATIN_MODIFICATION		465	0.163984	1.95606	0	0.248144	1	7387	tags=47%, list=38%, signal=74%
GO_REGULATION_OF_INTRACELLULAR_ESTROGEN_RECEPTOR_SIGNALING_PATHWAY	GO_REGULATION_OF_INTRACELLULAR_ESTROGEN_RECEPTOR_SIGNALING_PATHWAY		26	0.370464	1.95009	0.0013245	0.253712	1	1985	tags=38%, list=10%, signal=43%
GO_PROTEIN_MONOUBIQUITINATION	GO_PROTEIN_MONOUBIQUITINATION		46	0.295955	1.94899	0.00847458	0.250942	1	5483	tags=50%, list=28%, signal=69%
GO_REGULATION_OF_CHROMATIN_ORGANIZATION	GO_REGULATION_OF_CHROMATIN_ORGANIZATION		140	0.208066	1.94787	0.00312175	0.247719	1	11965	tags=78%, list=61%, signal=199%
GO_ENDOSOME_ORGANIZATION	GO_ENDOSOME_ORGANIZATION		60	0.267024	1.94524	0.00809248	0.247535	1	7780	tags=60%, list=40%, signal=99%
GO_DOUBLE_STRAND_BREAK_REPAIR	GO_DOUBLE_STRAND_BREAK_REPAIR		146	0.206871	1.94343	0.00103842	0.24618	1	3795	tags=33%, list=19%, signal=40%
GO_REGULATION_OF_NOTCH_SIGNALING_PATHWAY	GO_REGULATION_OF_NOTCH_SIGNALING_PATHWAY		64	0.258558	1.94141	0.00113379	0.244652	1	5871	tags=48%, list=30%, signal=69%
GO_REGULATION_OF_SYNAPTIC_TRANSMISSION_GLUTAMATERGIC	GO_REGULATION_OF_SYNAPTIC_TRANSMISSION_GLUTAMATERGIC		47	0.287281	1.93832	0.00962696	0.245311	1	8865	tags=68%, list=45%, signal=124%
GO_RESPONSE_TO_UV	GO_RESPONSE_TO_UV		117	0.216818	1.93703	0.00212766	0.243035	1	6874	tags=50%, list=35%, signal=76%
GO_CILIUM_MORPHOGENESIS	GO_CILIUM_MORPHOGENESIS		178	0.191287	1.92961	0.00206398	0.252619	1	6080	tags=43%, list=31%, signal=61%
GO_VESICLE_TARGETING	GO_VESICLE_TARGETING		73	0.2444	1.92799	0.00900901	0.250869	1	1808	tags=26%, list=9%, signal=29%
GO_GOLGI_VESICLE_TRANSPORT	GO_GOLGI_VESICLE_TRANSPORT		298	0.173339	1.92545	0	0.251253	1	10706	tags=66%, list=55%, signal=144%
GO_TRANSCRIPTION_INITIATION_FROM_RNA_POLYMERASE_II_PROMOTER	GO_TRANSCRIPTION_INITIATION_FROM_RNA_POLYMERASE_II_PROMOTER		144	0.204741	1.92167	0.00312175	0.253831	1	6284	tags=46%, list=32%, signal=67%
GO_DNA_REPAIR	GO_DNA_REPAIR		424	0.161906	1.92113	0	0.250687	1	4099	tags=30%, list=21%, signal=37%
GO_HISTONE_H3_K4_METHYLATION	GO_HISTONE_H3_K4_METHYLATION		25	0.368293	1.91939	0.00794702	0.250085	1	7853	tags=72%, list=40%, signal=120%
GO_MEIOTIC_CHROMOSOME_SEGREGATION	GO_MEIOTIC_CHROMOSOME_SEGREGATION		57	0.272574	1.91322	0.00587544	0.257209	1	4341	tags=42%, list=22%, signal=54%
GO_NEGATIVE_REGULATION_OF_CHROMATIN_MODIFICATION	GO_NEGATIVE_REGULATION_OF_CHROMATIN_MODIFICATION		40	0.306878	1.90998	0.00856793	0.259178	1	10413	tags=80%, list=53%, signal=171%
GO_MEIOTIC_CELL_CYCLE_PROCESS	GO_MEIOTIC_CELL_CYCLE_PROCESS		139	0.201778	1.90142	0.00734523	0.271539	1	6010	tags=44%, list=31%, signal=63%
GO_MEMBRANE_BUDDING	GO_MEMBRANE_BUDDING		107	0.219808	1.89985	0.00212089	0.27053	1	2222	tags=26%, list=11%, signal=29%
GO_POSITIVE_REGULATION_OF_CYSTEINE_TYPE_ENDOPEPTIDASE_ACTIVITY_INVOLVED_IN_APOPTOTIC_SIGNALING_PATHWAY	GO_POSITIVE_REGULATION_OF_CYSTEINE_TYPE_ENDOPEPTIDASE_ACTIVITY_INVOLVED_IN_APOPTOTIC_SIGNALING_PATHWAY		17	0.426781	1.89967	0.0110041	0.266817	1	10227	tags=94%, list=52%, signal=197%
GO_TELOMERE_MAINTENANCE_VIA_RECOMBINATION	GO_TELOMERE_MAINTENANCE_VIA_RECOMBINATION		31	0.333567	1.89863	0.00892857	0.264977	1	5000	tags=52%, list=26%, signal=69%
GO_POSITIVE_REGULATION_OF_NOTCH_SIGNALING_PATHWAY	GO_POSITIVE_REGULATION_OF_NOTCH_SIGNALING_PATHWAY		34	0.317985	1.89694	0.00762389	0.264257	1	2838	tags=38%, list=14%, signal=45%
GO_AXO_DENDRITIC_TRANSPORT	GO_AXO_DENDRITIC_TRANSPORT		30	0.338826	1.89599	0.00494438	0.26214	1	6851	tags=63%, list=35%, signal=97%
GO_HISTONE_H4_ACETYLATION	GO_HISTONE_H4_ACETYLATION		39	0.30718	1.89434	0.01221	0.260987	1	6680	tags=59%, list=34%, signal=89%
GO_POSITIVE_REGULATION_OF_AXONOGENESIS	GO_POSITIVE_REGULATION_OF_AXONOGENESIS		65	0.259531	1.89335	0.0104287	0.258774	1	7600	tags=60%, list=39%, signal=98%
GO_MULTI_ORGANISM_ORGANELLE_ORGANIZATION	GO_MULTI_ORGANISM_ORGANELLE_ORGANIZATION		23	0.372561	1.88938	0.00910273	0.262316	1	1983	tags=39%, list=10%, signal=43%
GO_NEGATIVE_REGULATION_OF_CELLULAR_CATABOLIC_PROCESS	GO_NEGATIVE_REGULATION_OF_CELLULAR_CATABOLIC_PROCESS		146	0.199898	1.88813	0.002079	0.261318	1	9898	tags=65%, list=51%, signal=131%
GO_REGULATION_OF_CELLULAR_PROTEIN_CATABOLIC_PROCESS	GO_REGULATION_OF_CELLULAR_PROTEIN_CATABOLIC_PROCESS		253	0.17591	1.88759	0.0010101	0.258818	1	6818	tags=46%, list=35%, signal=69%
GO_VIRION_ASSEMBLY	GO_VIRION_ASSEMBLY		36	0.315225	1.88593	0.00625782	0.258599	1	1983	tags=33%, list=10%, signal=37%
GO_REGULATION_OF_NUCLEAR_DIVISION	GO_REGULATION_OF_NUCLEAR_DIVISION		155	0.194693	1.88556	0.00310881	0.255906	1	8380	tags=56%, list=43%, signal=97%
GO_REGULATION_OF_CELL_CYCLE_CHECKPOINT	GO_REGULATION_OF_CELL_CYCLE_CHECKPOINT		26	0.357252	1.88448	0.0100629	0.254303	1	4883	tags=54%, list=25%, signal=72%
GO_VACUOLAR_TRANSPORT	GO_VACUOLAR_TRANSPORT		226	0.178626	1.8842	0.00202224	0.25133	1	7780	tags=50%, list=40%, signal=83%
GO_VESICLE_LOCALIZATION	GO_VESICLE_LOCALIZATION		203	0.183293	1.88379	0.00204708	0.248923	1	6994	tags=47%, list=36%, signal=72%
GO_MULTIVESICULAR_BODY_ORGANIZATION	GO_MULTIVESICULAR_BODY_ORGANIZATION		30	0.338201	1.8831	0.00779221	0.246921	1	2709	tags=40%, list=14%, signal=46%
GO_NEGATIVE_REGULATION_OF_ORGANELLE_ORGANIZATION	GO_NEGATIVE_REGULATION_OF_ORGANELLE_ORGANIZATION		348	0.163571	1.88171	0.00200803	0.246402	1	7300	tags=47%, list=37%, signal=74%
GO_MACROMOLECULE_DEACYLATION	GO_MACROMOLECULE_DEACYLATION		59	0.262248	1.87796	0.00804598	0.249439	1	4998	tags=44%, list=26%, signal=59%
GO_NEGATIVE_REGULATION_OF_PROTEIN_ACETYLATION	GO_NEGATIVE_REGULATION_OF_PROTEIN_ACETYLATION		17	0.419391	1.87489	0.00701262	0.252155	1	6586	tags=71%, list=34%, signal=106%
GO_REGULATION_OF_RESPONSE_TO_DNA_DAMAGE_STIMULUS	GO_REGULATION_OF_RESPONSE_TO_DNA_DAMAGE_STIMULUS		131	0.20024	1.87052	0.00426439	0.256932	1	5992	tags=44%, list=31%, signal=62%
GO_CIRCADIAN_REGULATION_OF_GENE_EXPRESSION	GO_CIRCADIAN_REGULATION_OF_GENE_EXPRESSION		51	0.273678	1.86983	0.00591017	0.255348	1	9714	tags=73%, list=50%, signal=144%
GO_RNA_DEPENDENT_DNA_BIOSYNTHETIC_PROCESS	GO_RNA_DEPENDENT_DNA_BIOSYNTHETIC_PROCESS		20	0.392652	1.86941	0.00980392	0.253327	1	4693	tags=55%, list=24%, signal=72%
GO_TELOMERE_MAINTENANCE_VIA_TELOMERE_LENGTHENING	GO_TELOMERE_MAINTENANCE_VIA_TELOMERE_LENGTHENING		25	0.3583	1.86759	0.015544	0.253634	1	4056	tags=48%, list=21%, signal=60%
GO_ANDROGEN_METABOLIC_PROCESS	GO_ANDROGEN_METABOLIC_PROCESS		30	0.333071	1.86397	0.00507614	0.256763	1	7986	tags=70%, list=41%, signal=118%
GO_NEGATIVE_REGULATION_OF_CELL_DIVISION	GO_NEGATIVE_REGULATION_OF_CELL_DIVISION		57	0.257447	1.86205	0.0116414	0.257254	1	5462	tags=46%, list=28%, signal=63%
GO_MEIOTIC_CELL_CYCLE	GO_MEIOTIC_CELL_CYCLE		168	0.190463	1.86031	0.00626305	0.25718	1	6010	tags=43%, list=31%, signal=61%
GO_HOMEOSTASIS_OF_NUMBER_OF_CELLS_WITHIN_A_TISSUE	GO_HOMEOSTASIS_OF_NUMBER_OF_CELLS_WITHIN_A_TISSUE		28	0.341608	1.85891	0.00649351	0.256593	1	4609	tags=50%, list=24%, signal=65%
GO_NEURAL_TUBE_DEVELOPMENT	GO_NEURAL_TUBE_DEVELOPMENT		141	0.195822	1.85771	0.00525762	0.255918	1	6913	tags=48%, list=35%, signal=74%
GO_REGULATION_OF_CHEMOKINE_PRODUCTION	GO_REGULATION_OF_CHEMOKINE_PRODUCTION		59	0.259299	1.84961	0.0103567	0.267945	1	9139	tags=68%, list=47%, signal=127%
GO_PROTEIN_DEPHOSPHORYLATION	GO_PROTEIN_DEPHOSPHORYLATION		176	0.184566	1.8495	0.00307377	0.265246	1	7439	tags=49%, list=38%, signal=79%
GO_NEURAL_TUBE_PATTERNING	GO_NEURAL_TUBE_PATTERNING		31	0.325569	1.84285	0.0103761	0.273817	1	6726	tags=61%, list=34%, signal=93%
GO_FEMALE_GAMETE_GENERATION	GO_FEMALE_GAMETE_GENERATION		85	0.227545	1.84138	0.0110865	0.274021	1	7393	tags=54%, list=38%, signal=87%
GO_NEGATIVE_REGULATION_OF_SYNAPTIC_TRANSMISSION	GO_NEGATIVE_REGULATION_OF_SYNAPTIC_TRANSMISSION		56	0.258509	1.83991	0.00925926	0.274096	1	6195	tags=50%, list=32%, signal=73%
GO_PROTEIN_LOCALIZATION_TO_LYSOSOME	GO_PROTEIN_LOCALIZATION_TO_LYSOSOME		17	0.419357	1.83855	0.00819672	0.273318	1	3007	tags=47%, list=15%, signal=56%
GO_PROTEIN_ACYLATION	GO_PROTEIN_ACYLATION		132	0.199137	1.82977	0.0136126	0.286867	1	6267	tags=45%, list=32%, signal=65%
GO_MULTI_ORGANISM_MEMBRANE_ORGANIZATION	GO_MULTI_ORGANISM_MEMBRANE_ORGANIZATION		30	0.325568	1.82868	0.0152091	0.285944	1	2961	tags=40%, list=15%, signal=47%
GO_NEGATIVE_REGULATION_OF_PROTEIN_TYROSINE_KINASE_ACTIVITY	GO_NEGATIVE_REGULATION_OF_PROTEIN_TYROSINE_KINASE_ACTIVITY		19	0.392722	1.82563	0.0111421	0.288445	1	6527	tags=68%, list=33%, signal=103%
GO_NEURON_PROJECTION_REGENERATION	GO_NEURON_PROJECTION_REGENERATION		32	0.319491	1.81982	0.00379267	0.296447	1	5433	tags=53%, list=28%, signal=73%

## Sheet: Br-F-NORM
NAME	GS<br> follow link to MSigDB	GS DETAILS	SIZE	ES	NES	NOM p-val	FDR q-val	FWER p-val	RANK AT MAX	LEADING EDGE
GO_NEGATIVE_REGULATION_OF_MYOTUBE_DIFFERENTIATION	GO_NEGATIVE_REGULATION_OF_MYOTUBE_DIFFERENTIATION	Details ...	18	0.718056	2.07616	0	0.0743575	0.073	789	tags=33%, list=4%, signal=35%
GO_LUNG_EPITHELIUM_DEVELOPMENT	GO_LUNG_EPITHELIUM_DEVELOPMENT	Details ...	34	0.657299	2.03076	0	0.0949575	0.173	1460	tags=29%, list=7%, signal=32%
GO_NEGATIVE_REGULATION_OF_STRIATED_MUSCLE_CELL_DIFFERENTIATION	GO_NEGATIVE_REGULATION_OF_STRIATED_MUSCLE_CELL_DIFFERENTIATION	Details ...	26	0.626703	1.8999	0.00102881	0.288217	0.764	1948	tags=31%, list=10%, signal=34%
GO_NEGATIVE_REGULATION_OF_MUSCLE_CELL_DIFFERENTIATION	GO_NEGATIVE_REGULATION_OF_MUSCLE_CELL_DIFFERENTIATION	Details ...	52	0.579792	1.89067	0	0.274848	0.804	1948	tags=27%, list=10%, signal=30%

## Sheet: Br-M-RAW
NAME	GS<br> follow link to MSigDB	GS DETAILS	SIZE	ES	NES	NOM p-val	FDR q-val	FWER p-val	RANK AT MAX	LEADING EDGE
GO_ENSHEATHMENT_OF_NEURONS	GO_ENSHEATHMENT_OF_NEURONS	Details ...	85	0.370734	2.61168	0	0.00928743	0.009	7210	tags=66%, list=37%, signal=104%
GO_NEGATIVE_REGULATION_OF_CHROMOSOME_ORGANIZATION	GO_NEGATIVE_REGULATION_OF_CHROMOSOME_ORGANIZATION	Details ...	87	0.358025	2.54781	0	0.0108265	0.02	5758	tags=55%, list=29%, signal=78%
GO_NEGATIVE_REGULATION_OF_CHROMATIN_MODIFICATION	GO_NEGATIVE_REGULATION_OF_CHROMATIN_MODIFICATION	Details ...	40	0.423779	2.43372	0	0.0367617	0.103	5294	tags=60%, list=27%, signal=82%
GO_GOLGI_ORGANIZATION	GO_GOLGI_ORGANIZATION	Details ...	83	0.338856	2.4115	0	0.032976	0.121	4835	tags=48%, list=25%, signal=64%
GO_BETA_CATENIN_TCF_COMPLEX_ASSEMBLY	GO_BETA_CATENIN_TCF_COMPLEX_ASSEMBLY	Details ...	34	0.427712	2.33228	0	0.0575348	0.242	3610	tags=50%, list=18%, signal=61%
GO_INOSITOL_LIPID_MEDIATED_SIGNALING	GO_INOSITOL_LIPID_MEDIATED_SIGNALING	Details ...	113	0.312305	2.30459	0	0.0647632	0.317	6004	tags=52%, list=31%, signal=75%
GO_CELL_JUNCTION_ORGANIZATION	GO_CELL_JUNCTION_ORGANIZATION	Details ...	175	0.283139	2.30207	0	0.057579	0.33	6554	tags=51%, list=33%, signal=77%
GO_REGULATION_OF_SYNAPSE_ASSEMBLY	GO_REGULATION_OF_SYNAPSE_ASSEMBLY	Details ...	63	0.348284	2.27036	0	0.065318	0.398	4254	tags=48%, list=22%, signal=61%
GO_REGULATION_OF_CHROMATIN_SILENCING	GO_REGULATION_OF_CHROMATIN_SILENCING	Details ...	20	0.504963	2.26986	0	0.0586308	0.4	6053	tags=75%, list=31%, signal=108%
GO_POSITIVE_REGULATION_OF_SYNAPSE_ASSEMBLY	GO_POSITIVE_REGULATION_OF_SYNAPSE_ASSEMBLY	Details ...	46	0.381495	2.2537	0.00108814	0.0611121	0.441	4254	tags=52%, list=22%, signal=67%
GO_HISTONE_H3_DEACETYLATION	GO_HISTONE_H3_DEACETYLATION	Details ...	19	0.516709	2.23573	0.00127065	0.0653937	0.505	3343	tags=58%, list=17%, signal=70%
GO_CHONDROCYTE_DIFFERENTIATION	GO_CHONDROCYTE_DIFFERENTIATION	Details ...	57	0.352062	2.21946	0	0.0715286	0.563	7886	tags=68%, list=40%, signal=114%
GO_REGULATION_OF_MUSCLE_CELL_DIFFERENTIATION	GO_REGULATION_OF_MUSCLE_CELL_DIFFERENTIATION	Details ...	144	0.278277	2.21393	0	0.069359	0.588	8468	tags=62%, list=43%, signal=108%
GO_REGULATION_OF_UBIQUITIN_PROTEIN_LIGASE_ACTIVITY	GO_REGULATION_OF_UBIQUITIN_PROTEIN_LIGASE_ACTIVITY	Details ...	17	0.523751	2.20893	0.00122399	0.0673491	0.604	5085	tags=71%, list=26%, signal=95%
GO_VENTRICULAR_CARDIAC_MUSCLE_TISSUE_DEVELOPMENT	GO_VENTRICULAR_CARDIAC_MUSCLE_TISSUE_DEVELOPMENT	Details ...	44	0.369567	2.19478	0.00109051	0.0704885	0.643	5762	tags=57%, list=29%, signal=80%
GO_CELL_CELL_JUNCTION_ASSEMBLY	GO_CELL_CELL_JUNCTION_ASSEMBLY	Details ...	69	0.324965	2.18829	0	0.0709752	0.664	7219	tags=59%, list=37%, signal=94%
GO_HEART_DEVELOPMENT	GO_HEART_DEVELOPMENT	Details ...	441	0.241194	2.18817	0	0.0668002	0.664	6238	tags=46%, list=32%, signal=66%
GO_REGULATION_OF_TELOMERASE_ACTIVITY	GO_REGULATION_OF_TELOMERASE_ACTIVITY	Details ...	40	0.380521	2.17693	0.0010989	0.0703595	0.7	5758	tags=58%, list=29%, signal=81%
GO_REGULATION_OF_CHROMATIN_ORGANIZATION	GO_REGULATION_OF_CHROMATIN_ORGANIZATION	Details ...	140	0.278016	2.17095	0	0.070828	0.722	9682	tags=70%, list=49%, signal=138%
GO_REGULATION_OF_SYNAPSE_STRUCTURE_OR_ACTIVITY	GO_REGULATION_OF_SYNAPSE_STRUCTURE_OR_ACTIVITY	Details ...	208	0.259817	2.16121	0	0.073162	0.753	9152	tags=65%, list=47%, signal=121%
GO_REGULATION_OF_COLLATERAL_SPROUTING	GO_REGULATION_OF_COLLATERAL_SPROUTING		17	0.510875	2.15839	0	0.0714443	0.76	5072	tags=71%, list=26%, signal=95%
GO_REGULATION_OF_SYNAPSE_ORGANIZATION	GO_REGULATION_OF_SYNAPSE_ORGANIZATION		95	0.297825	2.15224	0	0.0712418	0.775	9104	tags=69%, list=47%, signal=129%
GO_REGULATION_OF_SMOOTH_MUSCLE_CELL_DIFFERENTIATION	GO_REGULATION_OF_SMOOTH_MUSCLE_CELL_DIFFERENTIATION		18	0.496828	2.14586	0	0.0718217	0.788	3817	tags=61%, list=20%, signal=76%
GO_REGULATION_OF_STRIATED_MUSCLE_CELL_DIFFERENTIATION	GO_REGULATION_OF_STRIATED_MUSCLE_CELL_DIFFERENTIATION		83	0.302545	2.14397	0	0.0701176	0.793	8247	tags=64%, list=42%, signal=110%
GO_PEPTIDYL_LYSINE_MODIFICATION	GO_PEPTIDYL_LYSINE_MODIFICATION		276	0.246277	2.143	0	0.0679722	0.796	7093	tags=51%, list=36%, signal=79%
GO_REGULATION_OF_LIPID_KINASE_ACTIVITY	GO_REGULATION_OF_LIPID_KINASE_ACTIVITY		47	0.355374	2.13452	0.0021978	0.0711446	0.824	5725	tags=55%, list=29%, signal=78%
GO_CELL_JUNCTION_ASSEMBLY	GO_CELL_JUNCTION_ASSEMBLY		121	0.279053	2.13139	0.00203666	0.0704931	0.833	6810	tags=52%, list=35%, signal=79%
GO_GLUTAMATE_SECRETION	GO_GLUTAMATE_SECRETION		27	0.427584	2.12171	0	0.0748171	0.865	7763	tags=78%, list=40%, signal=129%
GO_NEGATIVE_REGULATION_OF_HISTONE_MODIFICATION	GO_NEGATIVE_REGULATION_OF_HISTONE_MODIFICATION		32	0.400069	2.11928	0	0.0741584	0.87	5209	tags=56%, list=27%, signal=77%
GO_POSITIVE_REGULATION_OF_PROTEIN_TYROSINE_KINASE_ACTIVITY	GO_POSITIVE_REGULATION_OF_PROTEIN_TYROSINE_KINASE_ACTIVITY		35	0.385637	2.09821	0	0.0852259	0.907	5716	tags=60%, list=29%, signal=85%
GO_CHROMATIN_REMODELING	GO_CHROMATIN_REMODELING		130	0.26813	2.09124	0	0.0873613	0.92	7722	tags=58%, list=39%, signal=95%
GO_REGULATION_OF_PHOSPHATASE_ACTIVITY	GO_REGULATION_OF_PHOSPHATASE_ACTIVITY		114	0.281111	2.08918	0	0.0864358	0.925	5097	tags=44%, list=26%, signal=59%
GO_RNA_DEPENDENT_DNA_BIOSYNTHETIC_PROCESS	GO_RNA_DEPENDENT_DNA_BIOSYNTHETIC_PROCESS		20	0.46231	2.07747	0.00125313	0.0936193	0.946	1949	tags=40%, list=10%, signal=44%
GO_GLIAL_CELL_DIFFERENTIATION	GO_GLIAL_CELL_DIFFERENTIATION		127	0.265271	2.07305	0	0.0945035	0.954	7394	tags=56%, list=38%, signal=89%
GO_GLIAL_CELL_DEVELOPMENT	GO_GLIAL_CELL_DEVELOPMENT		69	0.309747	2.05835	0	0.105173	0.97	7210	tags=59%, list=37%, signal=94%
GO_NEGATIVE_REGULATION_OF_MUSCLE_CELL_DIFFERENTIATION	GO_NEGATIVE_REGULATION_OF_MUSCLE_CELL_DIFFERENTIATION		52	0.336345	2.0547	0.00216685	0.105145	0.976	9684	tags=77%, list=49%, signal=152%
GO_REGULATION_OF_RNA_SPLICING	GO_REGULATION_OF_RNA_SPLICING		81	0.298335	2.05451	0.0010352	0.102415	0.976	9636	tags=72%, list=49%, signal=140%
GO_TELOMERE_MAINTENANCE_VIA_TELOMERE_LENGTHENING	GO_TELOMERE_MAINTENANCE_VIA_TELOMERE_LENGTHENING		25	0.43141	2.05261	0.00121655	0.101482	0.978	2161	tags=40%, list=11%, signal=45%
GO_CARDIAC_MUSCLE_TISSUE_DEVELOPMENT	GO_CARDIAC_MUSCLE_TISSUE_DEVELOPMENT		135	0.260675	2.05101	0	0.100122	0.979	5047	tags=41%, list=26%, signal=55%
GO_POSITIVE_REGULATION_OF_ERBB_SIGNALING_PATHWAY	GO_POSITIVE_REGULATION_OF_ERBB_SIGNALING_PATHWAY		33	0.386327	2.04723	0.0011655	0.100685	0.981	5396	tags=58%, list=28%, signal=79%
GO_REGULATION_OF_CHROMOSOME_SEGREGATION	GO_REGULATION_OF_CHROMOSOME_SEGREGATION		77	0.298983	2.04581	0.00209205	0.0994356	0.982	7731	tags=61%, list=39%, signal=100%
GO_TELOMERE_MAINTENANCE_VIA_TELOMERASE	GO_TELOMERE_MAINTENANCE_VIA_TELOMERASE		16	0.500718	2.04541	0.00527705	0.0974111	0.982	1949	tags=44%, list=10%, signal=49%
GO_CELLULAR_RESPONSE_TO_DRUG	GO_CELLULAR_RESPONSE_TO_DRUG		64	0.313956	2.04314	0	0.0973997	0.985	3884	tags=41%, list=20%, signal=51%
GO_REGULATION_OF_PHOSPHOLIPID_METABOLIC_PROCESS	GO_REGULATION_OF_PHOSPHOLIPID_METABOLIC_PROCESS		58	0.316229	2.04025	0.00106496	0.0973626	0.985	4580	tags=45%, list=23%, signal=58%
GO_ESTABLISHMENT_OF_ENDOTHELIAL_BARRIER	GO_ESTABLISHMENT_OF_ENDOTHELIAL_BARRIER		27	0.408071	2.03755	0.00365408	0.0974459	0.986	7920	tags=74%, list=40%, signal=124%
GO_HOMOLOGOUS_CHROMOSOME_SEGREGATION	GO_HOMOLOGOUS_CHROMOSOME_SEGREGATION		42	0.351853	2.03742	0.00224215	0.0954614	0.986	5284	tags=52%, list=27%, signal=72%
GO_REGULATION_OF_TELOMERE_MAINTENANCE	GO_REGULATION_OF_TELOMERE_MAINTENANCE		60	0.312304	2.03704	0	0.0938036	0.987	5758	tags=50%, list=29%, signal=71%
GO_HETEROPHILIC_CELL_CELL_ADHESION_VIA_PLASMA_MEMBRANE_CELL_ADHESION_MOLECULES	GO_HETEROPHILIC_CELL_CELL_ADHESION_VIA_PLASMA_MEMBRANE_CELL_ADHESION_MOLECULES		41	0.355374	2.03648	0.00337838	0.0922994	0.987	8916	tags=76%, list=46%, signal=139%
GO_SCHWANN_CELL_DIFFERENTIATION	GO_SCHWANN_CELL_DIFFERENTIATION		29	0.39978	2.0351	0	0.0915741	0.988	7023	tags=69%, list=36%, signal=107%
GO_REGULATION_OF_DEPHOSPHORYLATION	GO_REGULATION_OF_DEPHOSPHORYLATION		142	0.255323	2.03104	0	0.0929607	0.992	5556	tags=44%, list=28%, signal=61%
GO_CHROMATIN_MODIFICATION	GO_CHROMATIN_MODIFICATION		465	0.217408	2.02875	0	0.0926933	0.992	7170	tags=49%, list=37%, signal=75%
GO_DIENCEPHALON_DEVELOPMENT	GO_DIENCEPHALON_DEVELOPMENT		69	0.304954	2.02658	0.00105597	0.0928735	0.992	5162	tags=48%, list=26%, signal=65%
GO_REGULATION_OF_CHROMOSOME_ORGANIZATION	GO_REGULATION_OF_CHROMOSOME_ORGANIZATION		254	0.234408	2.02647	0	0.0912379	0.993	7731	tags=54%, list=39%, signal=88%
GO_REGULATION_OF_CELL_CYCLE_CHECKPOINT	GO_REGULATION_OF_CELL_CYCLE_CHECKPOINT		26	0.413177	2.02506	0.00233918	0.0907509	0.994	5719	tags=62%, list=29%, signal=87%
GO_NUCLEOBASE_CONTAINING_COMPOUND_TRANSPORT	GO_NUCLEOBASE_CONTAINING_COMPOUND_TRANSPORT		174	0.244449	2.02232	0	0.0911607	0.994	6870	tags=51%, list=35%, signal=77%
GO_NUCLEAR_EXPORT	GO_NUCLEAR_EXPORT		130	0.25786	2.01499	0	0.0947616	0.996	5394	tags=44%, list=28%, signal=60%
GO_NEGATIVE_REGULATION_OF_NERVOUS_SYSTEM_DEVELOPMENT	GO_NEGATIVE_REGULATION_OF_NERVOUS_SYSTEM_DEVELOPMENT		248	0.23648	2.01289	0	0.0946907	0.997	9206	tags=62%, list=47%, signal=116%
GO_NEGATIVE_REGULATION_OF_DEPHOSPHORYLATION	GO_NEGATIVE_REGULATION_OF_DEPHOSPHORYLATION		67	0.306117	2.0116	0.00422833	0.0943373	0.997	5263	tags=48%, list=27%, signal=65%
GO_CARDIAC_MUSCLE_CELL_DIFFERENTIATION	GO_CARDIAC_MUSCLE_CELL_DIFFERENTIATION		72	0.290393	2.01127	0.00105263	0.0928959	0.997	5019	tags=43%, list=26%, signal=58%
GO_NEURON_PROJECTION_GUIDANCE	GO_NEURON_PROJECTION_GUIDANCE		187	0.243004	2.00973	0	0.0924312	0.997	4524	tags=39%, list=23%, signal=50%
GO_NEGATIVE_REGULATION_OF_GENE_EXPRESSION_EPIGENETIC	GO_NEGATIVE_REGULATION_OF_GENE_EXPRESSION_EPIGENETIC		75	0.293045	2.006	0.00208333	0.093552	0.997	6558	tags=55%, list=34%, signal=82%
GO_SINGLE_ORGANISM_MEMBRANE_BUDDING	GO_SINGLE_ORGANISM_MEMBRANE_BUDDING		68	0.304844	2.0059	0.00320513	0.0921094	0.997	2557	tags=32%, list=13%, signal=37%
GO_MACROMOLECULE_DEACYLATION	GO_MACROMOLECULE_DEACYLATION		59	0.317529	2.0059	0.00106383	0.0906474	0.997	8950	tags=69%, list=46%, signal=128%
GO_NEGATIVE_REGULATION_OF_DNA_BIOSYNTHETIC_PROCESS	GO_NEGATIVE_REGULATION_OF_DNA_BIOSYNTHETIC_PROCESS		29	0.399595	2.00368	0.00460299	0.090955	0.997	5758	tags=59%, list=29%, signal=83%
GO_SOMATIC_STEM_CELL_DIVISION	GO_SOMATIC_STEM_CELL_DIVISION		21	0.439824	2.00358	0.00485437	0.089619	0.997	2903	tags=48%, list=15%, signal=56%
GO_FORELIMB_MORPHOGENESIS	GO_FORELIMB_MORPHOGENESIS		38	0.357927	1.9972	0.0011236	0.0930876	0.999	3248	tags=42%, list=17%, signal=50%
GO_SCHWANN_CELL_DEVELOPMENT	GO_SCHWANN_CELL_DEVELOPMENT		24	0.423416	1.99694	0	0.0918364	0.999	7023	tags=71%, list=36%, signal=110%
GO_EMBRYONIC_FORELIMB_MORPHOGENESIS	GO_EMBRYONIC_FORELIMB_MORPHOGENESIS		31	0.383271	1.9934	0.00235294	0.0928505	1	3248	tags=45%, list=17%, signal=54%
GO_REGULATION_OF_SMALL_GTPASE_MEDIATED_SIGNAL_TRANSDUCTION	GO_REGULATION_OF_SMALL_GTPASE_MEDIATED_SIGNAL_TRANSDUCTION		257	0.2315	1.99324	0	0.0916391	1	9041	tags=61%, list=46%, signal=111%
GO_VESICLE_TARGETING	GO_VESICLE_TARGETING		73	0.2933	1.99308	0.00209205	0.0904332	1	2557	tags=32%, list=13%, signal=36%
GO_NEGATIVE_REGULATION_OF_ORGANELLE_ORGANIZATION	GO_NEGATIVE_REGULATION_OF_ORGANELLE_ORGANIZATION		348	0.220783	1.99073	0	0.0911193	1	5769	tags=42%, list=29%, signal=58%
GO_REGULATION_OF_MRNA_METABOLIC_PROCESS	GO_REGULATION_OF_MRNA_METABOLIC_PROCESS		106	0.267188	1.98818	0.00101937	0.0916427	1	9480	tags=67%, list=48%, signal=129%
GO_SPINDLE_ASSEMBLY	GO_SPINDLE_ASSEMBLY		64	0.303247	1.98638	0.00422387	0.0917709	1	5673	tags=50%, list=29%, signal=70%
GO_REGULATION_OF_ORGAN_GROWTH	GO_REGULATION_OF_ORGAN_GROWTH		68	0.301053	1.98381	0.00105042	0.0924539	1	4439	tags=43%, list=23%, signal=55%
GO_REGULATION_OF_GENE_SILENCING	GO_REGULATION_OF_GENE_SILENCING		42	0.341838	1.97806	0.00656455	0.0958131	1	7529	tags=64%, list=38%, signal=104%
GO_PROTEIN_AUTOPHOSPHORYLATION	GO_PROTEIN_AUTOPHOSPHORYLATION		178	0.242088	1.97637	0	0.0959627	1	8566	tags=59%, list=44%, signal=104%
GO_POSITIVE_REGULATION_OF_CHROMATIN_MODIFICATION	GO_POSITIVE_REGULATION_OF_CHROMATIN_MODIFICATION		79	0.283835	1.97624	0	0.0948232	1	7875	tags=61%, list=40%, signal=101%
GO_STEM_CELL_DIVISION	GO_STEM_CELL_DIVISION		28	0.3867	1.97515	0.00230415	0.0944656	1	2903	tags=43%, list=15%, signal=50%
GO_NEGATIVE_REGULATION_OF_CELL_DEVELOPMENT	GO_NEGATIVE_REGULATION_OF_CELL_DEVELOPMENT		284	0.226084	1.97491	0	0.0934259	1	7917	tags=54%, list=40%, signal=90%
GO_ASTROCYTE_DEVELOPMENT	GO_ASTROCYTE_DEVELOPMENT		17	0.476231	1.97393	0.00128535	0.0929668	1	8644	tags=88%, list=44%, signal=158%
GO_REGULATION_OF_NUCLEAR_DIVISION	GO_REGULATION_OF_NUCLEAR_DIVISION		155	0.248613	1.97387	0	0.0918446	1	7750	tags=55%, list=40%, signal=91%
GO_OOGENESIS	GO_OOGENESIS		59	0.30667	1.97381	0.00105042	0.0907497	1	4588	tags=44%, list=23%, signal=57%
GO_PEPTIDYL_LYSINE_METHYLATION	GO_PEPTIDYL_LYSINE_METHYLATION		64	0.297466	1.9692	0.00317797	0.0931348	1	7790	tags=61%, list=40%, signal=101%
GO_CHROMATIN_SILENCING	GO_CHROMATIN_SILENCING		59	0.309175	1.96914	0.00422387	0.0920383	1	6558	tags=56%, list=34%, signal=84%
GO_REGULATION_OF_SYNAPTIC_VESICLE_EXOCYTOSIS	GO_REGULATION_OF_SYNAPTIC_VESICLE_EXOCYTOSIS		18	0.46029	1.96845	0.00247219	0.0916947	1	5234	tags=67%, list=27%, signal=91%
GO_CARDIOCYTE_DIFFERENTIATION	GO_CARDIOCYTE_DIFFERENTIATION		93	0.274525	1.96743	0.00205128	0.0914679	1	5019	tags=42%, list=26%, signal=56%
GO_TRIVALENT_INORGANIC_CATION_TRANSPORT	GO_TRIVALENT_INORGANIC_CATION_TRANSPORT		35	0.350963	1.96375	0.00112613	0.0931155	1	6652	tags=57%, list=34%, signal=86%
GO_CHROMOSOME_ORGANIZATION_INVOLVED_IN_MEIOTIC_CELL_CYCLE	GO_CHROMOSOME_ORGANIZATION_INVOLVED_IN_MEIOTIC_CELL_CYCLE		46	0.326031	1.96368	0.00551876	0.0920809	1	5284	tags=50%, list=27%, signal=68%
GO_GENE_SILENCING	GO_GENE_SILENCING		166	0.24332	1.96045	0	0.093201	1	5708	tags=44%, list=29%, signal=62%
GO_POSITIVE_REGULATION_OF_ORGAN_GROWTH	GO_POSITIVE_REGULATION_OF_ORGAN_GROWTH		34	0.369559	1.95844	0.00920598	0.093792	1	4236	tags=47%, list=22%, signal=60%
GO_LOCALIZATION_WITHIN_MEMBRANE	GO_LOCALIZATION_WITHIN_MEMBRANE		114	0.260415	1.95488	0	0.0957511	1	5054	tags=41%, list=26%, signal=55%
GO_MITOTIC_SISTER_CHROMATID_SEGREGATION	GO_MITOTIC_SISTER_CHROMATID_SEGREGATION		84	0.272018	1.94835	0.0030896	0.0997963	1	7811	tags=58%, list=40%, signal=97%
GO_ODONTOGENESIS_OF_DENTIN_CONTAINING_TOOTH	GO_ODONTOGENESIS_OF_DENTIN_CONTAINING_TOOTH		73	0.28606	1.94742	0.00104493	0.0995002	1	8030	tags=62%, list=41%, signal=104%
GO_GENITALIA_DEVELOPMENT	GO_GENITALIA_DEVELOPMENT		42	0.3298	1.94659	0.00339751	0.0989794	1	3858	tags=43%, list=20%, signal=53%
GO_ESTABLISHMENT_OF_EPITHELIAL_CELL_POLARITY	GO_ESTABLISHMENT_OF_EPITHELIAL_CELL_POLARITY		21	0.430851	1.94619	0.00358423	0.0982195	1	9157	tags=86%, list=47%, signal=161%
GO_POSITIVE_REGULATION_OF_TRANSMEMBRANE_RECEPTOR_PROTEIN_SERINE_THREONINE_KINASE_SIGNALING_PATHWAY	GO_POSITIVE_REGULATION_OF_TRANSMEMBRANE_RECEPTOR_PROTEIN_SERINE_THREONINE_KINASE_SIGNALING_PATHWAY		95	0.270278	1.94278	0.00102669	0.0996001	1	7181	tags=54%, list=37%, signal=84%
GO_MEIOTIC_CHROMOSOME_SEGREGATION	GO_MEIOTIC_CHROMOSOME_SEGREGATION		57	0.303153	1.94228	0.00216685	0.0990193	1	5284	tags=47%, list=27%, signal=65%
GO_MITOTIC_G2_M_TRANSITION_CHECKPOINT	GO_MITOTIC_G2_M_TRANSITION_CHECKPOINT		17	0.462614	1.93962	0.00375469	0.0999866	1	2676	tags=47%, list=14%, signal=54%
GO_MAMMARY_GLAND_DUCT_MORPHOGENESIS	GO_MAMMARY_GLAND_DUCT_MORPHOGENESIS		28	0.393286	1.9391	0	0.0993725	1	4763	tags=54%, list=24%, signal=71%
GO_CARDIAC_CHAMBER_DEVELOPMENT	GO_CARDIAC_CHAMBER_DEVELOPMENT		142	0.242025	1.93239	0.00302725	0.103162	1	6474	tags=48%, list=33%, signal=71%
GO_REGULATION_OF_MICROTUBULE_POLYMERIZATION_OR_DEPOLYMERIZATION	GO_REGULATION_OF_MICROTUBULE_POLYMERIZATION_OR_DEPOLYMERIZATION		159	0.239449	1.93044	0	0.103721	1	5894	tags=44%, list=30%, signal=62%
GO_COVALENT_CHROMATIN_MODIFICATION	GO_COVALENT_CHROMATIN_MODIFICATION		293	0.217306	1.93028	0	0.102795	1	9596	tags=62%, list=49%, signal=120%
GO_VESICLE_LOCALIZATION	GO_VESICLE_LOCALIZATION		203	0.231394	1.92991	0.00100503	0.102218	1	4221	tags=34%, list=22%, signal=44%
GO_MYELOID_CELL_DIFFERENTIATION	GO_MYELOID_CELL_DIFFERENTIATION		174	0.236725	1.92949	0	0.101632	1	7163	tags=51%, list=37%, signal=80%
GO_NEGATIVE_REGULATION_OF_STRIATED_MUSCLE_CELL_DIFFERENTIATION	GO_NEGATIVE_REGULATION_OF_STRIATED_MUSCLE_CELL_DIFFERENTIATION		26	0.392169	1.92874	0.00358852	0.101213	1	9684	tags=85%, list=49%, signal=167%
GO_ACTIN_POLYMERIZATION_OR_DEPOLYMERIZATION	GO_ACTIN_POLYMERIZATION_OR_DEPOLYMERIZATION		31	0.375533	1.92363	0.00240964	0.104284	1	4143	tags=48%, list=21%, signal=61%
GO_MUSCLE_ORGAN_DEVELOPMENT	GO_MUSCLE_ORGAN_DEVELOPMENT		257	0.225111	1.92343	0	0.103532	1	8285	tags=56%, list=42%, signal=95%
GO_REGULATION_OF_EXECUTION_PHASE_OF_APOPTOSIS	GO_REGULATION_OF_EXECUTION_PHASE_OF_APOPTOSIS		22	0.413276	1.92133	0.00625	0.104252	1	5859	tags=64%, list=30%, signal=91%
GO_STEM_CELL_DIFFERENTIATION	GO_STEM_CELL_DIFFERENTIATION		182	0.233518	1.91825	0	0.105811	1	8526	tags=58%, list=44%, signal=102%
GO_CHROMOSOME_LOCALIZATION	GO_CHROMOSOME_LOCALIZATION		59	0.297332	1.91728	0.00533049	0.105692	1	5308	tags=46%, list=27%, signal=63%
GO_NEGATIVE_REGULATION_OF_TOR_SIGNALING	GO_NEGATIVE_REGULATION_OF_TOR_SIGNALING		28	0.380879	1.91642	0.00928074	0.10553	1	6422	tags=61%, list=33%, signal=90%
GO_NEGATIVE_REGULATION_OF_TELOMERE_MAINTENANCE	GO_NEGATIVE_REGULATION_OF_TELOMERE_MAINTENANCE		25	0.403642	1.91516	0.00965018	0.105867	1	5758	tags=60%, list=29%, signal=85%
GO_RIBONUCLEOPROTEIN_COMPLEX_LOCALIZATION	GO_RIBONUCLEOPROTEIN_COMPLEX_LOCALIZATION		103	0.262301	1.91446	0.00203666	0.105596	1	5347	tags=45%, list=27%, signal=61%
GO_MUSCLE_STRUCTURE_DEVELOPMENT	GO_MUSCLE_STRUCTURE_DEVELOPMENT		409	0.204983	1.9108	0	0.107563	1	9369	tags=59%, list=48%, signal=112%
GO_REGULATION_OF_MRNA_SPLICING_VIA_SPLICEOSOME	GO_REGULATION_OF_MRNA_SPLICING_VIA_SPLICEOSOME		54	0.30704	1.91002	0.00108696	0.10721	1	9480	tags=72%, list=48%, signal=140%
GO_MICROTUBULE_BUNDLE_FORMATION	GO_MICROTUBULE_BUNDLE_FORMATION		56	0.301551	1.90961	0.00213904	0.106668	1	8616	tags=66%, list=44%, signal=118%
GO_VESICLE_COATING	GO_VESICLE_COATING		69	0.281881	1.90906	0.00316456	0.106214	1	4835	tags=42%, list=25%, signal=56%
GO_ORGANELLE_LOCALIZATION	GO_ORGANELLE_LOCALIZATION		381	0.207715	1.90763	0	0.106476	1	4838	tags=35%, list=25%, signal=46%
GO_CARDIAC_VENTRICLE_MORPHOGENESIS	GO_CARDIAC_VENTRICLE_MORPHOGENESIS		61	0.297579	1.90745	0.00527426	0.105824	1	5970	tags=51%, list=30%, signal=73%
GO_ACTIN_FILAMENT_ORGANIZATION	GO_ACTIN_FILAMENT_ORGANIZATION		155	0.236056	1.90109	0	0.110655	1	7855	tags=54%, list=40%, signal=90%
GO_ACTIN_FILAMENT_BASED_PROCESS	GO_ACTIN_FILAMENT_BASED_PROCESS		418	0.206502	1.89974	0	0.110855	1	7923	tags=52%, list=40%, signal=85%
GO_FEMALE_GENITALIA_DEVELOPMENT	GO_FEMALE_GENITALIA_DEVELOPMENT		16	0.461708	1.89726	0.00902062	0.112041	1	2933	tags=50%, list=15%, signal=59%
GO_REGULATION_OF_GENE_EXPRESSION_EPIGENETIC	GO_REGULATION_OF_GENE_EXPRESSION_EPIGENETIC		180	0.231354	1.89725	0	0.111138	1	9782	tags=66%, list=50%, signal=130%
GO_NEGATIVE_REGULATION_OF_PROTEIN_LOCALIZATION_TO_CELL_PERIPHERY	GO_NEGATIVE_REGULATION_OF_PROTEIN_LOCALIZATION_TO_CELL_PERIPHERY		20	0.424304	1.88894	0.00632111	0.116849	1	6111	tags=65%, list=31%, signal=94%
GO_RNA_LOCALIZATION	GO_RNA_LOCALIZATION		164	0.233807	1.88892	0	0.115923	1	5673	tags=43%, list=29%, signal=60%
GO_MITOTIC_SPINDLE_ORGANIZATION	GO_MITOTIC_SPINDLE_ORGANIZATION		61	0.290233	1.88884	0.00533049	0.115101	1	7854	tags=61%, list=40%, signal=101%
GO_REGULATION_OF_PHOSPHATIDYLINOSITOL_3_KINASE_ACTIVITY	GO_REGULATION_OF_PHOSPHATIDYLINOSITOL_3_KINASE_ACTIVITY		39	0.33736	1.88831	0.00453001	0.114658	1	4932	tags=49%, list=25%, signal=65%
GO_NEGATIVE_REGULATION_OF_GENE_SILENCING	GO_NEGATIVE_REGULATION_OF_GENE_SILENCING		17	0.46233	1.88797	0.00875	0.113995	1	5294	tags=65%, list=27%, signal=89%
GO_CYCLIC_NUCLEOTIDE_CATABOLIC_PROCESS	GO_CYCLIC_NUCLEOTIDE_CATABOLIC_PROCESS		17	0.452685	1.88718	0.00385109	0.113742	1	3605	tags=53%, list=18%, signal=65%
GO_FEMALE_GAMETE_GENERATION	GO_FEMALE_GAMETE_GENERATION		85	0.273266	1.88677	0.0031185	0.113105	1	4049	tags=38%, list=21%, signal=47%
GO_REGULATION_OF_SYNAPTIC_TRANSMISSION_GLUTAMATERGIC	GO_REGULATION_OF_SYNAPTIC_TRANSMISSION_GLUTAMATERGIC		47	0.315423	1.88558	0.00547046	0.113201	1	3757	tags=40%, list=19%, signal=50%
GO_REGULATION_OF_SYNAPTIC_PLASTICITY	GO_REGULATION_OF_SYNAPTIC_PLASTICITY		130	0.242742	1.88516	0.00101215	0.11264	1	8688	tags=61%, list=44%, signal=109%
GO_LAMELLIPODIUM_ASSEMBLY	GO_LAMELLIPODIUM_ASSEMBLY		28	0.372216	1.8847	0.00236686	0.11218	1	3246	tags=43%, list=17%, signal=51%
GO_PERIPHERAL_NERVOUS_SYSTEM_DEVELOPMENT	GO_PERIPHERAL_NERVOUS_SYSTEM_DEVELOPMENT		63	0.293162	1.88377	0.00536481	0.112136	1	7023	tags=57%, list=36%, signal=89%
GO_MICROVILLUS_ORGANIZATION	GO_MICROVILLUS_ORGANIZATION		18	0.438899	1.88273	0.00872818	0.112159	1	7920	tags=78%, list=40%, signal=131%
GO_B_CELL_DIFFERENTIATION	GO_B_CELL_DIFFERENTIATION		67	0.284204	1.8772	0.00839454	0.115869	1	4231	tags=39%, list=22%, signal=49%
GO_PURINE_RIBONUCLEOSIDE_BISPHOSPHATE_METABOLIC_PROCESS	GO_PURINE_RIBONUCLEOSIDE_BISPHOSPHATE_METABOLIC_PROCESS		20	0.418292	1.87688	0.00365408	0.115339	1	7885	tags=75%, list=40%, signal=125%
GO_SOMITE_DEVELOPMENT	GO_SOMITE_DEVELOPMENT		73	0.272751	1.87583	0.00318134	0.115354	1	9376	tags=68%, list=48%, signal=131%
GO_POSITIVE_REGULATION_OF_G_PROTEIN_COUPLED_RECEPTOR_PROTEIN_SIGNALING_PATHWAY	GO_POSITIVE_REGULATION_OF_G_PROTEIN_COUPLED_RECEPTOR_PROTEIN_SIGNALING_PATHWAY		20	0.422021	1.87282	0.00992556	0.117029	1	5639	tags=65%, list=29%, signal=91%
GO_FILOPODIUM_ASSEMBLY	GO_FILOPODIUM_ASSEMBLY		16	0.454158	1.87268	0.0103226	0.11634	1	5181	tags=63%, list=26%, signal=85%
GO_POSITIVE_REGULATION_OF_PHOSPHOLIPID_METABOLIC_PROCESS	GO_POSITIVE_REGULATION_OF_PHOSPHOLIPID_METABOLIC_PROCESS		40	0.326423	1.87116	0.00671892	0.116941	1	4932	tags=48%, list=25%, signal=63%
GO_ADHERENS_JUNCTION_ORGANIZATION	GO_ADHERENS_JUNCTION_ORGANIZATION		68	0.275091	1.86551	0.0042328	0.120808	1	4610	tags=41%, list=24%, signal=54%
GO_NEGATIVE_REGULATION_OF_NEURON_DIFFERENTIATION	GO_NEGATIVE_REGULATION_OF_NEURON_DIFFERENTIATION		180	0.226618	1.86516	0.00100604	0.120323	1	9192	tags=61%, list=47%, signal=114%
GO_REGULATION_OF_JNK_CASCADE	GO_REGULATION_OF_JNK_CASCADE		149	0.231931	1.86505	0.0020202	0.119602	1	7479	tags=52%, list=38%, signal=84%
GO_REGULATION_OF_TELOMERE_MAINTENANCE_VIA_TELOMERE_LENGTHENING	GO_REGULATION_OF_TELOMERE_MAINTENANCE_VIA_TELOMERE_LENGTHENING		48	0.308833	1.86243	0.0032538	0.120917	1	5758	tags=50%, list=29%, signal=71%
GO_NUCLEAR_CHROMOSOME_SEGREGATION	GO_NUCLEAR_CHROMOSOME_SEGREGATION		206	0.221393	1.86238	0	0.120124	1	5361	tags=40%, list=27%, signal=54%
GO_NEGATIVE_REGULATION_OF_CELL_CYCLE_G2_M_PHASE_TRANSITION	GO_NEGATIVE_REGULATION_OF_CELL_CYCLE_G2_M_PHASE_TRANSITION		22	0.400282	1.85647	0.0110159	0.124551	1	2676	tags=41%, list=14%, signal=47%
GO_NEURON_PROJECTION_MORPHOGENESIS	GO_NEURON_PROJECTION_MORPHOGENESIS		367	0.204587	1.85568	0	0.124378	1	6563	tags=45%, list=34%, signal=66%
GO_DORSAL_VENTRAL_NEURAL_TUBE_PATTERNING	GO_DORSAL_VENTRAL_NEURAL_TUBE_PATTERNING		16	0.459186	1.85534	0.013369	0.123876	1	8011	tags=81%, list=41%, signal=137%
GO_POSITIVE_REGULATION_OF_LIPID_KINASE_ACTIVITY	GO_POSITIVE_REGULATION_OF_LIPID_KINASE_ACTIVITY		32	0.348022	1.85281	0.00797267	0.125311	1	4932	tags=50%, list=25%, signal=67%
GO_LAMELLIPODIUM_ORGANIZATION	GO_LAMELLIPODIUM_ORGANIZATION		34	0.347295	1.84846	0.00688073	0.128965	1	3251	tags=41%, list=17%, signal=49%
GO_REGULATION_OF_TRANSLATION_IN_RESPONSE_TO_STRESS	GO_REGULATION_OF_TRANSLATION_IN_RESPONSE_TO_STRESS		17	0.436302	1.84802	0.00520833	0.128543	1	3190	tags=47%, list=16%, signal=56%
GO_REGULATION_OF_MICROTUBULE_BASED_PROCESS	GO_REGULATION_OF_MICROTUBULE_BASED_PROCESS		220	0.215305	1.84791	0.001002	0.127811	1	5983	tags=42%, list=31%, signal=60%
GO_TRNA_TRANSPORT	GO_TRNA_TRANSPORT		32	0.354603	1.84497	0.0137931	0.129717	1	6870	tags=63%, list=35%, signal=96%
GO_NEGATIVE_REGULATION_OF_CELL_MATRIX_ADHESION	GO_NEGATIVE_REGULATION_OF_CELL_MATRIX_ADHESION		26	0.375957	1.84289	0.00606061	0.130808	1	5535	tags=58%, list=28%, signal=80%
GO_FEMALE_MEIOTIC_DIVISION	GO_FEMALE_MEIOTIC_DIVISION		24	0.385152	1.84283	0.0135468	0.130023	1	7623	tags=71%, list=39%, signal=116%
GO_MICROTUBULE_BASED_PROCESS	GO_MICROTUBULE_BASED_PROCESS		467	0.194748	1.84091	0	0.131196	1	8566	tags=54%, list=44%, signal=93%
GO_REGULATION_OF_MICROTUBULE_POLYMERIZATION	GO_REGULATION_OF_MICROTUBULE_POLYMERIZATION		31	0.362067	1.83801	0.00475059	0.133197	1	5826	tags=55%, list=30%, signal=78%
GO_ANDROGEN_METABOLIC_PROCESS	GO_ANDROGEN_METABOLIC_PROCESS		30	0.351775	1.83788	0.00810185	0.132464	1	3952	tags=47%, list=20%, signal=58%
GO_REGULATION_OF_DNA_BIOSYNTHETIC_PROCESS	GO_REGULATION_OF_DNA_BIOSYNTHETIC_PROCESS		87	0.258642	1.83668	0.00208768	0.132899	1	5934	tags=46%, list=30%, signal=66%
GO_SALIVARY_GLAND_DEVELOPMENT	GO_SALIVARY_GLAND_DEVELOPMENT		31	0.349163	1.83542	0.00691244	0.133347	1	7104	tags=65%, list=36%, signal=101%
GO_PROTEIN_DNA_COMPLEX_SUBUNIT_ORGANIZATION	GO_PROTEIN_DNA_COMPLEX_SUBUNIT_ORGANIZATION		177	0.224668	1.83376	0.001001	0.134146	1	7212	tags=51%, list=37%, signal=80%
GO_MULTI_ORGANISM_LOCALIZATION	GO_MULTI_ORGANISM_LOCALIZATION		64	0.28174	1.83336	0.0063762	0.133759	1	7528	tags=58%, list=38%, signal=94%
GO_REGULATION_OF_CELL_CYCLE_G2_M_PHASE_TRANSITION	GO_REGULATION_OF_CELL_CYCLE_G2_M_PHASE_TRANSITION		55	0.293712	1.83302	0.00635593	0.133277	1	2994	tags=35%, list=15%, signal=41%
GO_PITUITARY_GLAND_DEVELOPMENT	GO_PITUITARY_GLAND_DEVELOPMENT		36	0.330058	1.83183	0.0112867	0.133437	1	5162	tags=50%, list=26%, signal=68%
GO_REGULATION_OF_OXIDATIVE_STRESS_INDUCED_CELL_DEATH	GO_REGULATION_OF_OXIDATIVE_STRESS_INDUCED_CELL_DEATH		41	0.319202	1.83044	0.00676437	0.133876	1	6300	tags=56%, list=32%, signal=83%
GO_NEGATIVE_REGULATION_OF_DNA_METABOLIC_PROCESS	GO_NEGATIVE_REGULATION_OF_DNA_METABOLIC_PROCESS		100	0.252295	1.83004	0.00205339	0.13342	1	6145	tags=46%, list=31%, signal=67%
GO_PROTEIN_UBIQUITINATION_INVOLVED_IN_UBIQUITIN_DEPENDENT_PROTEIN_CATABOLIC_PROCESS	GO_PROTEIN_UBIQUITINATION_INVOLVED_IN_UBIQUITIN_DEPENDENT_PROTEIN_CATABOLIC_PROCESS		125	0.240335	1.82632	0.0030303	0.136294	1	9127	tags=62%, list=47%, signal=116%
GO_RIBONUCLEOTIDE_CATABOLIC_PROCESS	GO_RIBONUCLEOTIDE_CATABOLIC_PROCESS		27	0.366293	1.82477	0.013253	0.137069	1	2432	tags=37%, list=12%, signal=42%
GO_HEMATOPOIETIC_PROGENITOR_CELL_DIFFERENTIATION	GO_HEMATOPOIETIC_PROGENITOR_CELL_DIFFERENTIATION		94	0.249908	1.8246	0.00307692	0.136481	1	7483	tags=54%, list=38%, signal=87%
GO_MODULATION_OF_EXCITATORY_POSTSYNAPTIC_POTENTIAL	GO_MODULATION_OF_EXCITATORY_POSTSYNAPTIC_POTENTIAL		28	0.361415	1.82396	0.0162791	0.136255	1	9453	tags=79%, list=48%, signal=152%
GO_INNERVATION	GO_INNERVATION		23	0.387904	1.82393	0.0108173	0.135487	1	5171	tags=57%, list=26%, signal=77%
GO_MUSCLE_TISSUE_DEVELOPMENT	GO_MUSCLE_TISSUE_DEVELOPMENT		259	0.211126	1.82226	0	0.136318	1	5124	tags=37%, list=26%, signal=50%
GO_CARDIAC_VENTRICLE_DEVELOPMENT	GO_CARDIAC_VENTRICLE_DEVELOPMENT		105	0.242795	1.82208	0.00205128	0.135641	1	9369	tags=64%, list=48%, signal=122%
GO_MYELOID_CELL_DEVELOPMENT	GO_MYELOID_CELL_DEVELOPMENT		40	0.324021	1.81939	0.010989	0.13741	1	8872	tags=70%, list=45%, signal=128%
GO_ER_TO_GOLGI_VESICLE_MEDIATED_TRANSPORT	GO_ER_TO_GOLGI_VESICLE_MEDIATED_TRANSPORT		153	0.230231	1.81797	0	0.138099	1	2654	tags=27%, list=14%, signal=31%
GO_TRANSFORMING_GROWTH_FACTOR_BETA_RECEPTOR_SIGNALING_PATHWAY	GO_TRANSFORMING_GROWTH_FACTOR_BETA_RECEPTOR_SIGNALING_PATHWAY		89	0.258733	1.81612	0.00616016	0.139271	1	5556	tags=45%, list=28%, signal=62%
GO_REGULATION_OF_EPITHELIAL_TO_MESENCHYMAL_TRANSITION	GO_REGULATION_OF_EPITHELIAL_TO_MESENCHYMAL_TRANSITION		63	0.277915	1.81336	0.00320513	0.141342	1	11787	tags=84%, list=60%, signal=211%
GO_HEME_BIOSYNTHETIC_PROCESS	GO_HEME_BIOSYNTHETIC_PROCESS		19	0.408524	1.80958	0.00729927	0.14445	1	6980	tags=68%, list=36%, signal=106%
GO_REGULATION_OF_CELL_JUNCTION_ASSEMBLY	GO_REGULATION_OF_CELL_JUNCTION_ASSEMBLY		64	0.275061	1.80846	0.00945378	0.144678	1	8566	tags=64%, list=44%, signal=114%
GO_EPHRIN_RECEPTOR_SIGNALING_PATHWAY	GO_EPHRIN_RECEPTOR_SIGNALING_PATHWAY		80	0.260984	1.80838	0.00625	0.143953	1	7774	tags=56%, list=40%, signal=93%
GO_NEGATIVE_REGULATION_OF_RESPONSE_TO_REACTIVE_OXYGEN_SPECIES	GO_NEGATIVE_REGULATION_OF_RESPONSE_TO_REACTIVE_OXYGEN_SPECIES		18	0.422624	1.80663	0.0115533	0.144714	1	7292	tags=72%, list=37%, signal=115%
GO_PROTEIN_SUMOYLATION	GO_PROTEIN_SUMOYLATION		110	0.240655	1.80351	0	0.14707	1	6998	tags=50%, list=36%, signal=77%
GO_HISTONE_DEUBIQUITINATION	GO_HISTONE_DEUBIQUITINATION		18	0.42203	1.80349	0.0174564	0.146288	1	3432	tags=50%, list=18%, signal=61%
GO_DOUBLE_STRAND_BREAK_REPAIR	GO_DOUBLE_STRAND_BREAK_REPAIR		146	0.225288	1.80302	0.00200602	0.145926	1	5634	tags=41%, list=29%, signal=57%
GO_REGULATION_OF_STEM_CELL_DIFFERENTIATION	GO_REGULATION_OF_STEM_CELL_DIFFERENTIATION		109	0.244707	1.80287	0.00609137	0.14533	1	11549	tags=78%, list=59%, signal=189%
GO_REGULATION_OF_CHONDROCYTE_DIFFERENTIATION	GO_REGULATION_OF_CHONDROCYTE_DIFFERENTIATION		45	0.308196	1.80221	0.00987925	0.145363	1	9914	tags=76%, list=51%, signal=153%
GO_OSSIFICATION	GO_OSSIFICATION		238	0.209596	1.8017	0.00100301	0.145083	1	8100	tags=54%, list=41%, signal=91%
GO_LONG_TERM_SYNAPTIC_POTENTIATION	GO_LONG_TERM_SYNAPTIC_POTENTIATION		34	0.337488	1.79755	0.0113766	0.148415	1	9933	tags=79%, list=51%, signal=161%
GO_POSITIVE_REGULATION_OF_PROTEIN_POLYMERIZATION	GO_POSITIVE_REGULATION_OF_PROTEIN_POLYMERIZATION		85	0.253987	1.79683	0.00414079	0.14836	1	5027	tags=41%, list=26%, signal=55%
GO_LEFT_RIGHT_PATTERN_FORMATION	GO_LEFT_RIGHT_PATTERN_FORMATION		21	0.39358	1.79542	0.0124069	0.149111	1	9134	tags=81%, list=47%, signal=152%
GO_LENS_FIBER_CELL_DIFFERENTIATION	GO_LENS_FIBER_CELL_DIFFERENTIATION		24	0.37369	1.7933	0.0117925	0.150492	1	7329	tags=67%, list=37%, signal=106%
GO_CYTOSKELETON_DEPENDENT_INTRACELLULAR_TRANSPORT	GO_CYTOSKELETON_DEPENDENT_INTRACELLULAR_TRANSPORT		103	0.238742	1.78954	0.00412371	0.153626	1	8209	tags=55%, list=42%, signal=95%
GO_BONE_DEVELOPMENT	GO_BONE_DEVELOPMENT		150	0.221025	1.78939	0.00403226	0.153025	1	8033	tags=54%, list=41%, signal=91%
GO_NEGATIVE_REGULATION_OF_DEVELOPMENTAL_GROWTH	GO_NEGATIVE_REGULATION_OF_DEVELOPMENTAL_GROWTH		79	0.256382	1.78916	0.00835946	0.15242	1	12144	tags=84%, list=62%, signal=219%
GO_PROTEIN_TARGETING_TO_PLASMA_MEMBRANE	GO_PROTEIN_TARGETING_TO_PLASMA_MEMBRANE		23	0.383744	1.78668	0.0170524	0.154162	1	5263	tags=57%, list=27%, signal=77%
GO_REGULATION_OF_MYOTUBE_DIFFERENTIATION	GO_REGULATION_OF_MYOTUBE_DIFFERENTIATION		54	0.287217	1.78572	0.00873363	0.154578	1	9684	tags=70%, list=49%, signal=139%
GO_POSITIVE_REGULATION_OF_BMP_SIGNALING_PATHWAY	GO_POSITIVE_REGULATION_OF_BMP_SIGNALING_PATHWAY		30	0.347702	1.78502	0.007034	0.154625	1	3387	tags=40%, list=17%, signal=48%
GO_VIRAL_GENOME_REPLICATION	GO_VIRAL_GENOME_REPLICATION		19	0.408529	1.78394	0.0150376	0.155118	1	8431	tags=79%, list=43%, signal=139%
GO_NEGATIVE_REGULATION_OF_CELL_PROJECTION_ORGANIZATION	GO_NEGATIVE_REGULATION_OF_CELL_PROJECTION_ORGANIZATION		134	0.229781	1.78376	0.00100806	0.154533	1	9057	tags=60%, list=46%, signal=112%
GO_REGULATION_OF_TYPE_I_INTERFERON_PRODUCTION	GO_REGULATION_OF_TYPE_I_INTERFERON_PRODUCTION		102	0.237871	1.78002	0.00509684	0.157739	1	7496	tags=53%, list=38%, signal=85%
GO_OSTEOBLAST_DIFFERENTIATION	GO_OSTEOBLAST_DIFFERENTIATION		122	0.236203	1.77507	0.00711382	0.162107	1	8011	tags=57%, list=41%, signal=95%
GO_MUSCLE_ORGAN_MORPHOGENESIS	GO_MUSCLE_ORGAN_MORPHOGENESIS		68	0.267706	1.77376	0.0135558	0.162791	1	5762	tags=47%, list=29%, signal=66%
GO_CELL_SUBSTRATE_JUNCTION_ASSEMBLY	GO_CELL_SUBSTRATE_JUNCTION_ASSEMBLY		39	0.312039	1.77264	0.013683	0.163074	1	2739	tags=33%, list=14%, signal=39%
GO_CHROMOSOME_SEGREGATION	GO_CHROMOSOME_SEGREGATION		245	0.203712	1.77208	0	0.162948	1	5417	tags=38%, list=28%, signal=52%
GO_REGULATION_OF_ESTABLISHMENT_OR_MAINTENANCE_OF_CELL_POLARITY	GO_REGULATION_OF_ESTABLISHMENT_OR_MAINTENANCE_OF_CELL_POLARITY		21	0.393124	1.77098	0.0135635	0.163447	1	8336	tags=76%, list=43%, signal=133%
GO_POSITIVE_REGULATION_OF_HEART_GROWTH	GO_POSITIVE_REGULATION_OF_HEART_GROWTH		27	0.357346	1.77006	0.0153121	0.163762	1	1981	tags=33%, list=10%, signal=37%
GO_POSITIVE_REGULATION_OF_CELLULAR_COMPONENT_BIOGENESIS	GO_POSITIVE_REGULATION_OF_CELLULAR_COMPONENT_BIOGENESIS		364	0.194569	1.76984	0.001	0.163267	1	4580	tags=34%, list=23%, signal=43%
GO_ASTROCYTE_DIFFERENTIATION	GO_ASTROCYTE_DIFFERENTIATION		37	0.321164	1.7694	0.0111607	0.162924	1	9010	tags=70%, list=46%, signal=130%
GO_MICROTUBULE_CYTOSKELETON_ORGANIZATION	GO_MICROTUBULE_CYTOSKELETON_ORGANIZATION		308	0.200513	1.76896	0.001	0.162659	1	8616	tags=55%, list=44%, signal=96%
GO_RNA_DESTABILIZATION	GO_RNA_DESTABILIZATION		15	0.448963	1.76791	0.0146471	0.163084	1	7785	tags=80%, list=40%, signal=133%
GO_MITOTIC_CELL_CYCLE_CHECKPOINT	GO_MITOTIC_CELL_CYCLE_CHECKPOINT		130	0.226036	1.76755	0.00303337	0.162733	1	5725	tags=42%, list=29%, signal=59%
GO_POSITIVE_REGULATION_OF_CHROMOSOME_ORGANIZATION	GO_POSITIVE_REGULATION_OF_CHROMOSOME_ORGANIZATION		137	0.223524	1.76751	0.00504032	0.162007	1	7707	tags=53%, list=39%, signal=87%
GO_GLAND_DEVELOPMENT	GO_GLAND_DEVELOPMENT		370	0.193547	1.76717	0	0.161684	1	9537	tags=60%, list=49%, signal=115%
GO_MULTICELLULAR_ORGANISM_AGING	GO_MULTICELLULAR_ORGANISM_AGING		29	0.342591	1.76623	0.0247059	0.161953	1	2408	tags=34%, list=12%, signal=39%
GO_MEIOSIS_I	GO_MEIOSIS_I		79	0.253903	1.76549	0.00730689	0.162034	1	5284	tags=43%, list=27%, signal=59%
GO_NEGATIVE_REGULATION_OF_CELL_JUNCTION_ASSEMBLY	GO_NEGATIVE_REGULATION_OF_CELL_JUNCTION_ASSEMBLY		18	0.41296	1.76502	0.0163112	0.161743	1	8336	tags=78%, list=43%, signal=135%
GO_EXTRACELLULAR_MATRIX_DISASSEMBLY	GO_EXTRACELLULAR_MATRIX_DISASSEMBLY		69	0.262731	1.76369	0.00630252	0.162556	1	5794	tags=46%, list=30%, signal=66%
GO_NEGATIVE_REGULATION_OF_NUCLEAR_DIVISION	GO_NEGATIVE_REGULATION_OF_NUCLEAR_DIVISION		43	0.30316	1.76163	0.0248307	0.164125	1	7731	tags=60%, list=39%, signal=100%
GO_NEURON_PROJECTION_DEVELOPMENT	GO_NEURON_PROJECTION_DEVELOPMENT		494	0.186664	1.75881	0	0.166546	1	6563	tags=43%, list=34%, signal=63%
GO_REGULATION_OF_MUSCLE_TISSUE_DEVELOPMENT	GO_REGULATION_OF_MUSCLE_TISSUE_DEVELOPMENT		98	0.242872	1.75854	0.00716479	0.166086	1	7947	tags=56%, list=41%, signal=94%
GO_REGULATION_OF_PROTEIN_COMPLEX_DISASSEMBLY	GO_REGULATION_OF_PROTEIN_COMPLEX_DISASSEMBLY		198	0.211058	1.75833	0.00200602	0.165561	1	7854	tags=52%, list=40%, signal=86%
GO_PARAXIAL_MESODERM_DEVELOPMENT	GO_PARAXIAL_MESODERM_DEVELOPMENT		16	0.433833	1.75725	0.0166881	0.16608	1	4439	tags=56%, list=23%, signal=73%
GO_NEGATIVE_REGULATION_OF_AXONOGENESIS	GO_NEGATIVE_REGULATION_OF_AXONOGENESIS		60	0.270853	1.75689	0.0106952	0.165803	1	6940	tags=53%, list=35%, signal=82%
GO_EPIDERMAL_GROWTH_FACTOR_RECEPTOR_SIGNALING_PATHWAY	GO_EPIDERMAL_GROWTH_FACTOR_RECEPTOR_SIGNALING_PATHWAY		53	0.282835	1.75681	0.0106157	0.165112	1	4477	tags=42%, list=23%, signal=54%
GO_DNA_PACKAGING	GO_DNA_PACKAGING		142	0.222362	1.75643	0.00301508	0.164787	1	6504	tags=47%, list=33%, signal=70%
GO_REGULATION_OF_CELL_MORPHOGENESIS_INVOLVED_IN_DIFFERENTIATION	GO_REGULATION_OF_CELL_MORPHOGENESIS_INVOLVED_IN_DIFFERENTIATION		310	0.197977	1.75584	0.001	0.164793	1	9996	tags=63%, list=51%, signal=127%
GO_REGULATION_OF_DEVELOPMENTAL_GROWTH	GO_REGULATION_OF_DEVELOPMENTAL_GROWTH		268	0.202079	1.75516	0	0.164874	1	7916	tags=51%, list=40%, signal=85%
GO_PROTEIN_K48_LINKED_UBIQUITINATION	GO_PROTEIN_K48_LINKED_UBIQUITINATION		46	0.295287	1.75503	0.013245	0.164285	1	7453	tags=59%, list=38%, signal=95%
GO_REGULATION_OF_CELL_SIZE	GO_REGULATION_OF_CELL_SIZE		159	0.219801	1.75498	0.00502008	0.163593	1	10114	tags=66%, list=52%, signal=136%
GO_TISSUE_REGENERATION	GO_TISSUE_REGENERATION		49	0.284881	1.75321	0.00977199	0.164941	1	10078	tags=73%, list=51%, signal=151%
GO_PHARYNGEAL_SYSTEM_DEVELOPMENT	GO_PHARYNGEAL_SYSTEM_DEVELOPMENT		16	0.430976	1.75299	0.0176322	0.16443	1	9157	tags=88%, list=47%, signal=164%
GO_REGENERATION	GO_REGENERATION		154	0.21695	1.75289	0.0060423	0.163817	1	10132	tags=67%, list=52%, signal=138%
GO_PROTEIN_N_LINKED_GLYCOSYLATION	GO_PROTEIN_N_LINKED_GLYCOSYLATION		74	0.254797	1.75182	0.0168421	0.164174	1	8452	tags=61%, list=43%, signal=107%
GO_OLIGODENDROCYTE_DIFFERENTIATION	GO_OLIGODENDROCYTE_DIFFERENTIATION		53	0.28435	1.75145	0.012959	0.163976	1	7394	tags=57%, list=38%, signal=91%
GO_EXOCRINE_SYSTEM_DEVELOPMENT	GO_EXOCRINE_SYSTEM_DEVELOPMENT		44	0.297485	1.74912	0.00883978	0.165796	1	9183	tags=70%, list=47%, signal=132%
GO_PROTEIN_ACETYLATION	GO_PROTEIN_ACETYLATION		106	0.234058	1.74879	0.00815494	0.165353	1	2952	tags=29%, list=15%, signal=34%
GO_REGULATION_OF_AXONOGENESIS	GO_REGULATION_OF_AXONOGENESIS		156	0.218492	1.74872	0.0010101	0.164715	1	9112	tags=60%, list=47%, signal=111%
GO_REGULATION_OF_CELL_DIVISION	GO_REGULATION_OF_CELL_DIVISION		249	0.204789	1.74839	0.002002	0.164422	1	7750	tags=51%, list=40%, signal=83%
GO_APPENDAGE_DEVELOPMENT	GO_APPENDAGE_DEVELOPMENT		162	0.218807	1.74798	0.00402414	0.164213	1	4653	tags=36%, list=24%, signal=47%
GO_NEGATIVE_REGULATION_OF_CELLULAR_CATABOLIC_PROCESS	GO_NEGATIVE_REGULATION_OF_CELLULAR_CATABOLIC_PROCESS		146	0.218189	1.74629	0.00604839	0.165272	1	8448	tags=57%, list=43%, signal=99%
GO_EXECUTION_PHASE_OF_APOPTOSIS	GO_EXECUTION_PHASE_OF_APOPTOSIS		50	0.287078	1.74575	0.0119826	0.165301	1	6453	tags=52%, list=33%, signal=77%
GO_SYNAPSIS	GO_SYNAPSIS		33	0.329401	1.74489	0.0217391	0.165664	1	5284	tags=52%, list=27%, signal=70%
GO_REGULATION_OF_NOREPINEPHRINE_SECRETION	GO_REGULATION_OF_NOREPINEPHRINE_SECRETION		16	0.42444	1.74457	0.0221066	0.165348	1	5232	tags=63%, list=27%, signal=85%
GO_POSITIVE_REGULATION_OF_SMOOTHENED_SIGNALING_PATHWAY	GO_POSITIVE_REGULATION_OF_SMOOTHENED_SIGNALING_PATHWAY		23	0.368842	1.74389	0.0144404	0.165401	1	2314	tags=39%, list=12%, signal=44%
GO_APICAL_JUNCTION_ASSEMBLY	GO_APICAL_JUNCTION_ASSEMBLY		38	0.310501	1.74248	0.0156425	0.166279	1	7219	tags=58%, list=37%, signal=92%
GO_NEGATIVE_REGULATION_OF_ERK1_AND_ERK2_CASCADE	GO_NEGATIVE_REGULATION_OF_ERK1_AND_ERK2_CASCADE		49	0.288957	1.74196	0.0141304	0.166206	1	7592	tags=57%, list=39%, signal=93%
GO_HEART_MORPHOGENESIS	GO_HEART_MORPHOGENESIS		207	0.207611	1.7416	0.002	0.165985	1	9376	tags=60%, list=48%, signal=115%
GO_ACTIVATION_OF_GTPASE_ACTIVITY	GO_ACTIVATION_OF_GTPASE_ACTIVITY		72	0.256511	1.74104	0.00734523	0.165976	1	5335	tags=43%, list=27%, signal=59%
GO_SODIUM_INDEPENDENT_ORGANIC_ANION_TRANSPORT	GO_SODIUM_INDEPENDENT_ORGANIC_ANION_TRANSPORT		21	0.381519	1.7391	0.014944	0.167591	1	7006	tags=67%, list=36%, signal=104%
GO_ACTIVATION_OF_PROTEIN_KINASE_B_ACTIVITY	GO_ACTIVATION_OF_PROTEIN_KINASE_B_ACTIVITY		20	0.393557	1.73781	0.0187032	0.168365	1	8365	tags=75%, list=43%, signal=131%
GO_NEGATIVE_REGULATION_OF_CELL_MORPHOGENESIS_INVOLVED_IN_DIFFERENTIATION	GO_NEGATIVE_REGULATION_OF_CELL_MORPHOGENESIS_INVOLVED_IN_DIFFERENTIATION		107	0.231778	1.73734	0.00814664	0.168232	1	6673	tags=48%, list=34%, signal=72%
GO_REGULATION_OF_DENDRITIC_SPINE_DEVELOPMENT	GO_REGULATION_OF_DENDRITIC_SPINE_DEVELOPMENT		49	0.291261	1.73583	0.0119695	0.169343	1	8991	tags=69%, list=46%, signal=128%
GO_REGULATION_OF_MRNA_CATABOLIC_PROCESS	GO_REGULATION_OF_MRNA_CATABOLIC_PROCESS		25	0.358233	1.73563	0.0204573	0.168871	1	4993	tags=52%, list=26%, signal=70%
GO_PERIPHERAL_NERVOUS_SYSTEM_AXON_ENSHEATHMENT	GO_PERIPHERAL_NERVOUS_SYSTEM_AXON_ENSHEATHMENT		21	0.387009	1.73507	0.0197287	0.168909	1	7023	tags=67%, list=36%, signal=104%
GO_NON_RECOMBINATIONAL_REPAIR	GO_NON_RECOMBINATIONAL_REPAIR		58	0.270198	1.73276	0.0173348	0.170961	1	5634	tags=45%, list=29%, signal=63%
GO_POSITIVE_REGULATION_OF_STEROL_TRANSPORT	GO_POSITIVE_REGULATION_OF_STEROL_TRANSPORT		17	0.410297	1.732	0.0185923	0.17119	1	7999	tags=76%, list=41%, signal=129%
GO_EMBRYONIC_DIGESTIVE_TRACT_DEVELOPMENT	GO_EMBRYONIC_DIGESTIVE_TRACT_DEVELOPMENT		32	0.3303	1.73172	0.0138568	0.170835	1	6769	tags=59%, list=35%, signal=91%
GO_PROTEIN_LOCALIZATION_TO_CENTROSOME	GO_PROTEIN_LOCALIZATION_TO_CENTROSOME		15	0.433038	1.73121	0.021025	0.17084	1	5894	tags=60%, list=30%, signal=86%
GO_GLIOGENESIS	GO_GLIOGENESIS		163	0.213363	1.73068	0.00401606	0.170705	1	7394	tags=50%, list=38%, signal=80%
GO_REGULATION_OF_SODIUM_ION_TRANSPORT	GO_REGULATION_OF_SODIUM_ION_TRANSPORT		71	0.25575	1.73	0.0167015	0.170766	1	8688	tags=62%, list=44%, signal=111%
GO_REGULATION_OF_SYNAPTIC_VESICLE_TRANSPORT	GO_REGULATION_OF_SYNAPTIC_VESICLE_TRANSPORT		28	0.347332	1.72995	0.0157767	0.17019	1	6366	tags=61%, list=33%, signal=90%
GO_REGULATION_OF_TELOMERE_CAPPING	GO_REGULATION_OF_TELOMERE_CAPPING		21	0.381304	1.72977	0.0124224	0.169746	1	5673	tags=57%, list=29%, signal=80%
GO_PIGMENT_GRANULE_LOCALIZATION	GO_PIGMENT_GRANULE_LOCALIZATION		20	0.3859	1.72973	0.0223325	0.16915	1	6349	tags=60%, list=32%, signal=89%
GO_MODULATION_OF_SYNAPTIC_TRANSMISSION	GO_MODULATION_OF_SYNAPTIC_TRANSMISSION		282	0.195615	1.72914	0.002002	0.169193	1	8688	tags=55%, list=44%, signal=98%
GO_NEGATIVE_REGULATION_OF_CELLULAR_AMIDE_METABOLIC_PROCESS	GO_NEGATIVE_REGULATION_OF_CELLULAR_AMIDE_METABOLIC_PROCESS		120	0.227428	1.72878	0.0120968	0.169002	1	7529	tags=52%, list=38%, signal=83%
GO_CELL_MORPHOGENESIS_INVOLVED_IN_DIFFERENTIATION	GO_CELL_MORPHOGENESIS_INVOLVED_IN_DIFFERENTIATION		475	0.186183	1.72742	0	0.169983	1	6440	tags=42%, list=33%, signal=61%
GO_AMINO_ACID_TRANSPORT	GO_AMINO_ACID_TRANSPORT		112	0.226282	1.72727	0.0101626	0.169544	1	7148	tags=51%, list=37%, signal=80%
GO_REGULATION_OF_NEURON_PROJECTION_DEVELOPMENT	GO_REGULATION_OF_NEURON_PROJECTION_DEVELOPMENT		377	0.188461	1.72696	0.002	0.169286	1	9148	tags=57%, list=47%, signal=105%
GO_NEGATIVE_REGULATION_OF_MAPK_CASCADE	GO_NEGATIVE_REGULATION_OF_MAPK_CASCADE		137	0.222325	1.72638	0.00403633	0.169323	1	7592	tags=51%, list=39%, signal=83%
GO_REGULATION_OF_OXIDATIVE_STRESS_INDUCED_INTRINSIC_APOPTOTIC_SIGNALING_PATHWAY	GO_REGULATION_OF_OXIDATIVE_STRESS_INDUCED_INTRINSIC_APOPTOTIC_SIGNALING_PATHWAY		26	0.34937	1.72552	0.027381	0.169684	1	5995	tags=58%, list=31%, signal=83%
GO_REGULATION_OF_ALTERNATIVE_MRNA_SPLICING_VIA_SPLICEOSOME	GO_REGULATION_OF_ALTERNATIVE_MRNA_SPLICING_VIA_SPLICEOSOME		28	0.341424	1.72489	0.0196759	0.169757	1	9345	tags=75%, list=48%, signal=143%
GO_VACUOLE_ORGANIZATION	GO_VACUOLE_ORGANIZATION		152	0.213732	1.72457	0.00504541	0.169468	1	6511	tags=45%, list=33%, signal=67%
GO_REGULATION_OF_EXTENT_OF_CELL_GROWTH	GO_REGULATION_OF_EXTENT_OF_CELL_GROWTH		94	0.243682	1.72354	0.0135699	0.170045	1	12297	tags=82%, list=63%, signal=219%
GO_HISTONE_H4_ACETYLATION	GO_HISTONE_H4_ACETYLATION		39	0.304997	1.72279	0.0214205	0.170383	1	6345	tags=54%, list=32%, signal=80%
GO_NEGATIVE_REGULATION_OF_MRNA_METABOLIC_PROCESS	GO_NEGATIVE_REGULATION_OF_MRNA_METABOLIC_PROCESS		33	0.323082	1.722	0.020595	0.170557	1	9367	tags=73%, list=48%, signal=139%
GO_ENDODERM_DEVELOPMENT	GO_ENDODERM_DEVELOPMENT		68	0.258469	1.72182	0.0243386	0.170142	1	4553	tags=38%, list=23%, signal=50%
GO_POSITIVE_REGULATION_OF_AXONOGENESIS	GO_POSITIVE_REGULATION_OF_AXONOGENESIS		65	0.260129	1.72134	0.0149573	0.17012	1	4533	tags=38%, list=23%, signal=50%
GO_HYPOTHALAMUS_DEVELOPMENT	GO_HYPOTHALAMUS_DEVELOPMENT		19	0.391265	1.72113	0.016109	0.16978	1	3840	tags=47%, list=20%, signal=59%
GO_POSITIVE_REGULATION_OF_CELLULAR_AMIDE_METABOLIC_PROCESS	GO_POSITIVE_REGULATION_OF_CELLULAR_AMIDE_METABOLIC_PROCESS		97	0.238076	1.72083	0.0113402	0.169475	1	3901	tags=34%, list=20%, signal=42%
GO_REGULATION_OF_SYNAPTIC_TRANSMISSION_GABAERGIC	GO_REGULATION_OF_SYNAPTIC_TRANSMISSION_GABAERGIC		28	0.341091	1.71874	0.017585	0.171315	1	5617	tags=54%, list=29%, signal=75%
GO_MEMBRANE_BUDDING	GO_MEMBRANE_BUDDING		107	0.231056	1.71731	0.00405269	0.172561	1	2297	tags=25%, list=12%, signal=28%
GO_NEGATIVE_REGULATION_OF_CYTOSKELETON_ORGANIZATION	GO_NEGATIVE_REGULATION_OF_CYTOSKELETON_ORGANIZATION		199	0.203078	1.71722	0.00400802	0.172064	1	7854	tags=51%, list=40%, signal=85%
GO_REGULATION_OF_ODONTOGENESIS	GO_REGULATION_OF_ODONTOGENESIS		22	0.367645	1.71702	0.0341463	0.171701	1	7443	tags=68%, list=38%, signal=110%
GO_ERBB_SIGNALING_PATHWAY	GO_ERBB_SIGNALING_PATHWAY		77	0.249693	1.71697	0.0126183	0.171167	1	4477	tags=39%, list=23%, signal=50%
GO_DIGESTIVE_TRACT_MORPHOGENESIS	GO_DIGESTIVE_TRACT_MORPHOGENESIS		48	0.289447	1.71658	0.0143965	0.171002	1	3840	tags=40%, list=20%, signal=49%
GO_REGULATION_OF_SISTER_CHROMATID_SEGREGATION	GO_REGULATION_OF_SISTER_CHROMATID_SEGREGATION		60	0.26653	1.7152	0.010627	0.171839	1	7731	tags=57%, list=39%, signal=93%
GO_REGULATION_OF_SPINDLE_ORGANIZATION	GO_REGULATION_OF_SPINDLE_ORGANIZATION		19	0.391204	1.7151	0.0226986	0.171349	1	6511	tags=63%, list=33%, signal=95%
GO_ODONTOGENESIS	GO_ODONTOGENESIS		101	0.23159	1.71369	0.0154321	0.172233	1	8207	tags=56%, list=42%, signal=97%
GO_POSITIVE_REGULATION_OF_NEURON_DIFFERENTIATION	GO_POSITIVE_REGULATION_OF_NEURON_DIFFERENTIATION		283	0.194706	1.71351	0.001	0.171834	1	12341	tags=77%, list=63%, signal=205%
GO_RESPONSE_TO_LEAD_ION	GO_RESPONSE_TO_LEAD_ION		19	0.391719	1.71344	0.02133	0.171332	1	8688	tags=79%, list=44%, signal=142%
GO_REGULATION_OF_STRESS_ACTIVATED_PROTEIN_KINASE_SIGNALING_CASCADE	GO_REGULATION_OF_STRESS_ACTIVATED_PROTEIN_KINASE_SIGNALING_CASCADE		184	0.208171	1.71332	0.00702811	0.170876	1	7531	tags=50%, list=38%, signal=81%
GO_REGULATION_OF_ADHERENS_JUNCTION_ORGANIZATION	GO_REGULATION_OF_ADHERENS_JUNCTION_ORGANIZATION		47	0.292733	1.71322	0.0153677	0.170437	1	8903	tags=68%, list=45%, signal=125%
GO_MEGAKARYOCYTE_DEVELOPMENT	GO_MEGAKARYOCYTE_DEVELOPMENT		16	0.421117	1.71292	0.0255102	0.170187	1	5608	tags=63%, list=29%, signal=88%
GO_GOLGI_TO_PLASMA_MEMBRANE_TRANSPORT	GO_GOLGI_TO_PLASMA_MEMBRANE_TRANSPORT		38	0.304013	1.71174	0.0194954	0.170878	1	4028	tags=39%, list=21%, signal=50%
GO_CELLULAR_COMPONENT_MAINTENANCE	GO_CELLULAR_COMPONENT_MAINTENANCE		18	0.398248	1.7116	0.0291139	0.170468	1	9398	tags=83%, list=48%, signal=160%
GO_REGULATION_OF_PROTEIN_TYROSINE_KINASE_ACTIVITY	GO_REGULATION_OF_PROTEIN_TYROSINE_KINASE_ACTIVITY		57	0.271124	1.71128	0.0214592	0.170272	1	5716	tags=47%, list=29%, signal=67%
GO_REGULATION_OF_PROTEIN_HOMODIMERIZATION_ACTIVITY	GO_REGULATION_OF_PROTEIN_HOMODIMERIZATION_ACTIVITY		21	0.380355	1.71069	0.0197044	0.170375	1	6567	tags=62%, list=34%, signal=93%
GO_SISTER_CHROMATID_SEGREGATION	GO_SISTER_CHROMATID_SEGREGATION		160	0.208903	1.71058	0.0040201	0.169947	1	5361	tags=39%, list=27%, signal=53%
GO_GLYCOSYLATION	GO_GLYCOSYLATION		247	0.196971	1.71019	0.005	0.169827	1	10155	tags=64%, list=52%, signal=130%
GO_POSITIVE_REGULATION_OF_NEURON_PROJECTION_DEVELOPMENT	GO_POSITIVE_REGULATION_OF_NEURON_PROJECTION_DEVELOPMENT		215	0.204038	1.7098	0.00100301	0.169794	1	12297	tags=78%, list=63%, signal=207%
GO_CARTILAGE_DEVELOPMENT	GO_CARTILAGE_DEVELOPMENT		139	0.215641	1.70735	0.010142	0.171958	1	5184	tags=39%, list=26%, signal=52%
GO_SKELETAL_MUSCLE_ORGAN_DEVELOPMENT	GO_SKELETAL_MUSCLE_ORGAN_DEVELOPMENT		124	0.223435	1.70597	0.0101215	0.172927	1	8285	tags=56%, list=42%, signal=96%
GO_POSITIVE_REGULATION_OF_CARDIAC_MUSCLE_CELL_PROLIFERATION	GO_POSITIVE_REGULATION_OF_CARDIAC_MUSCLE_CELL_PROLIFERATION		19	0.396864	1.70592	0.0163112	0.172443	1	1981	tags=37%, list=10%, signal=41%
GO_RESPONSE_TO_PLATELET_DERIVED_GROWTH_FACTOR	GO_RESPONSE_TO_PLATELET_DERIVED_GROWTH_FACTOR		18	0.398197	1.70573	0.0275	0.172101	1	4893	tags=56%, list=25%, signal=74%
GO_CARDIAC_CHAMBER_MORPHOGENESIS	GO_CARDIAC_CHAMBER_MORPHOGENESIS		103	0.230648	1.70545	0.011259	0.171852	1	6474	tags=47%, list=33%, signal=69%
GO_RESPONSE_TO_IONIZING_RADIATION	GO_RESPONSE_TO_IONIZING_RADIATION		135	0.217984	1.70456	0.00302725	0.172309	1	4561	tags=36%, list=23%, signal=46%
GO_MEGAKARYOCYTE_DIFFERENTIATION	GO_MEGAKARYOCYTE_DIFFERENTIATION		19	0.392694	1.70432	0.0273632	0.172014	1	7055	tags=68%, list=36%, signal=107%
GO_MEIOTIC_CELL_CYCLE	GO_MEIOTIC_CELL_CYCLE		168	0.208575	1.70241	0.00702811	0.173545	1	7854	tags=52%, list=40%, signal=86%
GO_POSITIVE_REGULATION_OF_CELLULAR_RESPONSE_TO_TRANSFORMING_GROWTH_FACTOR_BETA_STIMULUS	GO_POSITIVE_REGULATION_OF_CELLULAR_RESPONSE_TO_TRANSFORMING_GROWTH_FACTOR_BETA_STIMULUS		23	0.360582	1.70202	0.0134146	0.173467	1	6585	tags=61%, list=34%, signal=92%
GO_CARDIAC_MUSCLE_TISSUE_MORPHOGENESIS	GO_CARDIAC_MUSCLE_TISSUE_MORPHOGENESIS		53	0.2723	1.70109	0.021322	0.173996	1	5762	tags=47%, list=29%, signal=67%
GO_POSITIVE_REGULATION_OF_CELL_CYCLE_PROCESS	GO_POSITIVE_REGULATION_OF_CELL_CYCLE_PROCESS		224	0.200158	1.69879	0.00400802	0.175961	1	6451	tags=43%, list=33%, signal=64%
GO_SERTOLI_CELL_DIFFERENTIATION	GO_SERTOLI_CELL_DIFFERENTIATION		16	0.415467	1.69699	0.0217391	0.177553	1	8598	tags=81%, list=44%, signal=145%
GO_EMBRYONIC_DIGESTIVE_TRACT_MORPHOGENESIS	GO_EMBRYONIC_DIGESTIVE_TRACT_MORPHOGENESIS		17	0.403599	1.69519	0.0288582	0.178997	1	8285	tags=76%, list=42%, signal=132%
GO_NEGATIVE_REGULATION_OF_RESPONSE_TO_DNA_DAMAGE_STIMULUS	GO_NEGATIVE_REGULATION_OF_RESPONSE_TO_DNA_DAMAGE_STIMULUS		45	0.287851	1.69516	0.0239651	0.178452	1	5162	tags=47%, list=26%, signal=63%
GO_REGIONALIZATION	GO_REGIONALIZATION		291	0.191316	1.69494	0	0.178157	1	9322	tags=59%, list=48%, signal=111%
GO_POSITIVE_REGULATION_OF_GENE_EXPRESSION_EPIGENETIC	GO_POSITIVE_REGULATION_OF_GENE_EXPRESSION_EPIGENETIC		59	0.26165	1.693	0.0267953	0.180024	1	9611	tags=68%, list=49%, signal=133%
GO_FORMATION_OF_PRIMARY_GERM_LAYER	GO_FORMATION_OF_PRIMARY_GERM_LAYER		107	0.227912	1.69199	0.00609137	0.180556	1	4553	tags=36%, list=23%, signal=46%
GO_NEGATIVE_REGULATION_OF_CELL_SUBSTRATE_ADHESION	GO_NEGATIVE_REGULATION_OF_CELL_SUBSTRATE_ADHESION		49	0.280223	1.69198	0.0233074	0.180009	1	4049	tags=39%, list=21%, signal=49%
GO_CHONDROCYTE_DEVELOPMENT	GO_CHONDROCYTE_DEVELOPMENT		21	0.378074	1.69163	0.0194647	0.179856	1	2893	tags=43%, list=15%, signal=50%
GO_TUBE_MORPHOGENESIS	GO_TUBE_MORPHOGENESIS		313	0.191119	1.69147	0.001	0.179462	1	9379	tags=58%, list=48%, signal=110%
GO_PEPTIDYL_TYROSINE_MODIFICATION	GO_PEPTIDYL_TYROSINE_MODIFICATION		180	0.20461	1.68867	0.00400802	0.182491	1	9381	tags=60%, list=48%, signal=114%
GO_VASCULAR_ENDOTHELIAL_GROWTH_FACTOR_RECEPTOR_SIGNALING_PATHWAY	GO_VASCULAR_ENDOTHELIAL_GROWTH_FACTOR_RECEPTOR_SIGNALING_PATHWAY		71	0.251419	1.68762	0.0237603	0.183259	1	5732	tags=45%, list=29%, signal=64%
GO_CYCLIC_NUCLEOTIDE_MEDIATED_SIGNALING	GO_CYCLIC_NUCLEOTIDE_MEDIATED_SIGNALING		45	0.28368	1.68692	0.0233593	0.183568	1	11734	tags=84%, list=60%, signal=210%
GO_STRAND_DISPLACEMENT	GO_STRAND_DISPLACEMENT		26	0.349415	1.68514	0.017199	0.185036	1	7218	tags=62%, list=37%, signal=97%
GO_REGULATION_OF_SODIUM_ION_TRANSMEMBRANE_TRANSPORTER_ACTIVITY	GO_REGULATION_OF_SODIUM_ION_TRANSMEMBRANE_TRANSPORTER_ACTIVITY		34	0.311488	1.68493	0.0224972	0.184715	1	4373	tags=44%, list=22%, signal=57%
GO_NEGATIVE_REGULATION_OF_TELOMERE_MAINTENANCE_VIA_TELOMERE_LENGTHENING	GO_NEGATIVE_REGULATION_OF_TELOMERE_MAINTENANCE_VIA_TELOMERE_LENGTHENING		16	0.411195	1.68354	0.029909	0.185768	1	5758	tags=63%, list=29%, signal=88%
GO_MAMMARY_GLAND_MORPHOGENESIS	GO_MAMMARY_GLAND_MORPHOGENESIS		39	0.298019	1.68283	0.0330761	0.186141	1	4049	tags=41%, list=21%, signal=52%
GO_DNA_CONFORMATION_CHANGE	GO_DNA_CONFORMATION_CHANGE		216	0.200851	1.68213	0.005005	0.186393	1	7212	tags=48%, list=37%, signal=75%
GO_REGULATION_OF_PROTEIN_BINDING	GO_REGULATION_OF_PROTEIN_BINDING		164	0.208881	1.68205	0.0080402	0.185912	1	7474	tags=50%, list=38%, signal=80%
GO_UTERUS_DEVELOPMENT	GO_UTERUS_DEVELOPMENT		18	0.395375	1.6787	0.0201765	0.189449	1	8512	tags=78%, list=43%, signal=137%
GO_NEGATIVE_REGULATION_OF_CELL_CELL_ADHESION	GO_NEGATIVE_REGULATION_OF_CELL_CELL_ADHESION		129	0.217016	1.67808	0.0121457	0.189692	1	9376	tags=61%, list=48%, signal=117%
GO_BLOOD_VESSEL_REMODELING	GO_BLOOD_VESSEL_REMODELING		29	0.337459	1.67733	0.0260047	0.190101	1	7073	tags=62%, list=36%, signal=97%
GO_SYNAPSE_ORGANIZATION	GO_SYNAPSE_ORGANIZATION		130	0.217259	1.67705	0.0131048	0.189889	1	5337	tags=40%, list=27%, signal=55%
GO_TRABECULA_MORPHOGENESIS	GO_TRABECULA_MORPHOGENESIS		38	0.29987	1.67701	0.0189944	0.189359	1	5973	tags=50%, list=31%, signal=72%
GO_POSITIVE_REGULATION_OF_INSULIN_SECRETION	GO_POSITIVE_REGULATION_OF_INSULIN_SECRETION		58	0.26411	1.67695	0.0291577	0.188866	1	12145	tags=84%, list=62%, signal=222%
GO_OSTEOBLAST_DEVELOPMENT	GO_OSTEOBLAST_DEVELOPMENT		18	0.389433	1.6767	0.029703	0.188597	1	3660	tags=50%, list=19%, signal=61%
GO_ORGANELLE_FISSION	GO_ORGANELLE_FISSION		453	0.178915	1.67452	0	0.190581	1	7273	tags=45%, list=37%, signal=71%
GO_PROTEIN_TRANSPORT_ALONG_MICROTUBULE	GO_PROTEIN_TRANSPORT_ALONG_MICROTUBULE		25	0.345209	1.67418	0.0231144	0.190454	1	6107	tags=56%, list=31%, signal=81%
GO_BRANCHING_INVOLVED_IN_SALIVARY_GLAND_MORPHOGENESIS	GO_BRANCHING_INVOLVED_IN_SALIVARY_GLAND_MORPHOGENESIS		16	0.403459	1.67391	0.0200803	0.190206	1	8030	tags=75%, list=41%, signal=127%
GO_PHOSPHATIDYLINOSITOL_METABOLIC_PROCESS	GO_PHOSPHATIDYLINOSITOL_METABOLIC_PROCESS		182	0.201138	1.67327	0.0130522	0.190491	1	6295	tags=42%, list=32%, signal=61%
GO_NEUROTROPHIN_SIGNALING_PATHWAY	GO_NEUROTROPHIN_SIGNALING_PATHWAY		23	0.357775	1.67265	0.0323353	0.190625	1	4081	tags=48%, list=21%, signal=60%
GO_LYTIC_VACUOLE_ORGANIZATION	GO_LYTIC_VACUOLE_ORGANIZATION		48	0.275366	1.67193	0.0359477	0.190914	1	10841	tags=77%, list=55%, signal=172%
GO_REGULATION_OF_ERBB_SIGNALING_PATHWAY	GO_REGULATION_OF_ERBB_SIGNALING_PATHWAY		76	0.24657	1.67176	0.0207684	0.190541	1	5396	tags=43%, list=28%, signal=60%
GO_VISUAL_BEHAVIOR	GO_VISUAL_BEHAVIOR		46	0.277082	1.67076	0.0277162	0.191193	1	7776	tags=59%, list=40%, signal=97%
GO_REGULATION_OF_PROTEIN_ACETYLATION	GO_REGULATION_OF_PROTEIN_ACETYLATION		57	0.262275	1.66993	0.01507	0.1916	1	9224	tags=67%, list=47%, signal=126%
GO_OOCYTE_DIFFERENTIATION	GO_OOCYTE_DIFFERENTIATION		34	0.307171	1.66973	0.0385488	0.191267	1	4588	tags=44%, list=23%, signal=58%
GO_GLUTAMATE_RECEPTOR_SIGNALING_PATHWAY	GO_GLUTAMATE_RECEPTOR_SIGNALING_PATHWAY		38	0.300056	1.6673	0.0214932	0.193632	1	5731	tags=50%, list=29%, signal=71%
GO_ENDOTHELIAL_CELL_DEVELOPMENT	GO_ENDOTHELIAL_CELL_DEVELOPMENT		41	0.291652	1.66647	0.0257271	0.19407	1	7920	tags=61%, list=40%, signal=102%
GO_CARDIAC_SEPTUM_DEVELOPMENT	GO_CARDIAC_SEPTUM_DEVELOPMENT		84	0.240094	1.66646	0.0248963	0.193536	1	9488	tags=64%, list=48%, signal=124%
GO_POSITIVE_REGULATION_OF_REGULATED_SECRETORY_PATHWAY	GO_POSITIVE_REGULATION_OF_REGULATED_SECRETORY_PATHWAY		44	0.282274	1.665	0.0188053	0.194805	1	7060	tags=55%, list=36%, signal=85%
GO_NEGATIVE_REGULATION_OF_PROTEIN_COMPLEX_DISASSEMBLY	GO_NEGATIVE_REGULATION_OF_PROTEIN_COMPLEX_DISASSEMBLY		152	0.208257	1.66372	0.0161943	0.195813	1	7854	tags=52%, list=40%, signal=86%
GO_NEGATIVE_REGULATION_OF_EPITHELIAL_CELL_PROLIFERATION	GO_NEGATIVE_REGULATION_OF_EPITHELIAL_CELL_PROLIFERATION		105	0.223217	1.66348	0.015448	0.195594	1	7591	tags=52%, list=39%, signal=85%
GO_PLATELET_MORPHOGENESIS	GO_PLATELET_MORPHOGENESIS		17	0.398517	1.65828	0.0336239	0.201474	1	5636	tags=59%, list=29%, signal=83%
GO_PROTEIN_EXPORT_FROM_NUCLEUS	GO_PROTEIN_EXPORT_FROM_NUCLEUS		29	0.326991	1.65676	0.028169	0.202849	1	3659	tags=41%, list=19%, signal=51%
GO_MICROTUBULE_BASED_MOVEMENT	GO_MICROTUBULE_BASED_MOVEMENT		186	0.197652	1.65656	0.01002	0.202525	1	9854	tags=61%, list=50%, signal=122%
GO_TRANSMEMBRANE_RECEPTOR_PROTEIN_SERINE_THREONINE_KINASE_SIGNALING_PATHWAY	GO_TRANSMEMBRANE_RECEPTOR_PROTEIN_SERINE_THREONINE_KINASE_SIGNALING_PATHWAY		174	0.202343	1.65627	0.0100604	0.202316	1	8570	tags=55%, list=44%, signal=97%
GO_DICARBOXYLIC_ACID_TRANSPORT	GO_DICARBOXYLIC_ACID_TRANSPORT		69	0.245481	1.65607	0.029661	0.201987	1	7118	tags=52%, list=36%, signal=82%
GO_REGULATION_OF_RAS_PROTEIN_SIGNAL_TRANSDUCTION	GO_REGULATION_OF_RAS_PROTEIN_SIGNAL_TRANSDUCTION		173	0.203744	1.65588	0.00401204	0.201671	1	8737	tags=56%, list=45%, signal=100%
GO_INTRINSIC_APOPTOTIC_SIGNALING_PATHWAY_IN_RESPONSE_TO_DNA_DAMAGE	GO_INTRINSIC_APOPTOTIC_SIGNALING_PATHWAY_IN_RESPONSE_TO_DNA_DAMAGE		68	0.249692	1.65539	0.0271967	0.20171	1	10478	tags=71%, list=54%, signal=151%
GO_CELLULAR_RESPONSE_TO_IONIZING_RADIATION	GO_CELLULAR_RESPONSE_TO_IONIZING_RADIATION		49	0.274504	1.65433	0.0276549	0.202524	1	4331	tags=39%, list=22%, signal=50%
GO_CHROMATIN_ASSEMBLY_OR_DISASSEMBLY	GO_CHROMATIN_ASSEMBLY_OR_DISASSEMBLY		127	0.213128	1.65402	0.0161943	0.202412	1	6638	tags=47%, list=34%, signal=71%
GO_GASTRULATION	GO_GASTRULATION		145	0.208389	1.654	0.0111336	0.201883	1	7836	tags=51%, list=40%, signal=84%
GO_NEGATIVE_REGULATION_OF_MITOTIC_NUCLEAR_DIVISION	GO_NEGATIVE_REGULATION_OF_MITOTIC_NUCLEAR_DIVISION		31	0.317375	1.65339	0.0240275	0.202027	1	7731	tags=61%, list=39%, signal=101%
GO_PIGMENT_BIOSYNTHETIC_PROCESS	GO_PIGMENT_BIOSYNTHETIC_PROCESS		42	0.286882	1.65338	0.0282916	0.20149	1	7091	tags=57%, list=36%, signal=89%
GO_REGULATION_OF_CARDIAC_MUSCLE_CELL_CONTRACTION	GO_REGULATION_OF_CARDIAC_MUSCLE_CELL_CONTRACTION		27	0.333177	1.65186	0.035545	0.202948	1	2004	tags=33%, list=10%, signal=37%
GO_PHOSPHATIDYLINOSITOL_BIOSYNTHETIC_PROCESS	GO_PHOSPHATIDYLINOSITOL_BIOSYNTHETIC_PROCESS		111	0.220073	1.65155	0.011259	0.202774	1	6295	tags=43%, list=32%, signal=63%
GO_HORMONE_METABOLIC_PROCESS	GO_HORMONE_METABOLIC_PROCESS		147	0.211474	1.65114	0.0110553	0.202705	1	8035	tags=53%, list=41%, signal=89%
GO_CELLULAR_SODIUM_ION_HOMEOSTASIS	GO_CELLULAR_SODIUM_ION_HOMEOSTASIS		16	0.40307	1.65062	0.0269576	0.202811	1	4184	tags=50%, list=21%, signal=64%
GO_NEURAL_CREST_CELL_DIFFERENTIATION	GO_NEURAL_CREST_CELL_DIFFERENTIATION		72	0.242214	1.65052	0.0261506	0.202392	1	7394	tags=53%, list=38%, signal=85%
GO_SIGNAL_TRANSDUCTION_BY_PROTEIN_PHOSPHORYLATION	GO_SIGNAL_TRANSDUCTION_BY_PROTEIN_PHOSPHORYLATION		374	0.179621	1.64945	0.003	0.203268	1	6262	tags=40%, list=32%, signal=58%
GO_REGULATION_OF_CELLULAR_RESPONSE_TO_TRANSFORMING_GROWTH_FACTOR_BETA_STIMULUS	GO_REGULATION_OF_CELLULAR_RESPONSE_TO_TRANSFORMING_GROWTH_FACTOR_BETA_STIMULUS		94	0.228696	1.64932	0.015528	0.202866	1	7496	tags=52%, list=38%, signal=84%
GO_RESPONSE_TO_TRANSFORMING_GROWTH_FACTOR_BETA	GO_RESPONSE_TO_TRANSFORMING_GROWTH_FACTOR_BETA		137	0.212157	1.64629	0.010101	0.206135	1	5396	tags=39%, list=28%, signal=54%
GO_POSITIVE_REGULATION_OF_CELL_PROJECTION_ORGANIZATION	GO_POSITIVE_REGULATION_OF_CELL_PROJECTION_ORGANIZATION		280	0.188308	1.64621	0.006	0.205705	1	12297	tags=76%, list=63%, signal=201%
GO_MITOTIC_SPINDLE_ASSEMBLY	GO_MITOTIC_SPINDLE_ASSEMBLY		36	0.302666	1.64606	0.0344037	0.205349	1	9166	tags=69%, list=47%, signal=130%
GO_CHROMATIN_SILENCING_AT_RDNA	GO_CHROMATIN_SILENCING_AT_RDNA		20	0.366849	1.64369	0.0349127	0.207874	1	8118	tags=70%, list=41%, signal=119%
GO_CELL_CYCLE_CHECKPOINT	GO_CELL_CYCLE_CHECKPOINT		180	0.200312	1.64309	0.00603622	0.208121	1	6474	tags=43%, list=33%, signal=64%
GO_REGULATION_OF_STEROID_HORMONE_SECRETION	GO_REGULATION_OF_STEROID_HORMONE_SECRETION		19	0.37272	1.64259	0.0340633	0.208249	1	4495	tags=53%, list=23%, signal=68%
GO_REGULATION_OF_DNA_TEMPLATED_TRANSCRIPTION_IN_RESPONSE_TO_STRESS	GO_REGULATION_OF_DNA_TEMPLATED_TRANSCRIPTION_IN_RESPONSE_TO_STRESS		63	0.252113	1.64237	0.0212089	0.208007	1	10132	tags=70%, list=52%, signal=144%
GO_VACUOLE_FUSION	GO_VACUOLE_FUSION		22	0.358364	1.64212	0.0301932	0.207752	1	4508	tags=50%, list=23%, signal=65%
GO_POSITIVE_REGULATION_OF_STRESS_ACTIVATED_PROTEIN_KINASE_SIGNALING_CASCADE	GO_POSITIVE_REGULATION_OF_STRESS_ACTIVATED_PROTEIN_KINASE_SIGNALING_CASCADE		124	0.209876	1.64203	0.0243655	0.207361	1	6809	tags=47%, list=35%, signal=71%
GO_IRON_ION_TRANSPORT	GO_IRON_ION_TRANSPORT		50	0.268696	1.64131	0.04	0.207674	1	6652	tags=50%, list=34%, signal=76%
GO_ANATOMICAL_STRUCTURE_MATURATION	GO_ANATOMICAL_STRUCTURE_MATURATION		39	0.289344	1.64038	0.0414747	0.208315	1	2013	tags=28%, list=10%, signal=31%
GO_NEGATIVE_REGULATION_OF_MYOTUBE_DIFFERENTIATION	GO_NEGATIVE_REGULATION_OF_MYOTUBE_DIFFERENTIATION		18	0.386718	1.63992	0.037831	0.208431	1	9684	tags=83%, list=49%, signal=165%
GO_REGULATION_OF_P38MAPK_CASCADE	GO_REGULATION_OF_P38MAPK_CASCADE		26	0.333386	1.63801	0.0318396	0.21031	1	5019	tags=50%, list=26%, signal=67%
GO_NEGATIVE_REGULATION_OF_ACTIN_FILAMENT_BUNDLE_ASSEMBLY	GO_NEGATIVE_REGULATION_OF_ACTIN_FILAMENT_BUNDLE_ASSEMBLY		17	0.389895	1.63697	0.0301442	0.211155	1	5535	tags=59%, list=28%, signal=82%
GO_ESTABLISHMENT_OR_MAINTENANCE_OF_CELL_POLARITY	GO_ESTABLISHMENT_OR_MAINTENANCE_OF_CELL_POLARITY		132	0.208693	1.63425	0.0131181	0.214088	1	5636	tags=39%, list=29%, signal=55%
GO_ESTABLISHMENT_OF_LOCALIZATION_BY_MOVEMENT_ALONG_MICROTUBULE	GO_ESTABLISHMENT_OF_LOCALIZATION_BY_MOVEMENT_ALONG_MICROTUBULE		84	0.233646	1.63424	0.0197711	0.213557	1	8209	tags=55%, list=42%, signal=94%
GO_HISTONE_METHYLATION	GO_HISTONE_METHYLATION		74	0.241487	1.63393	0.0259875	0.213466	1	10460	tags=70%, list=53%, signal=150%
GO_GLYCOLIPID_BIOSYNTHETIC_PROCESS	GO_GLYCOLIPID_BIOSYNTHETIC_PROCESS		60	0.253262	1.63215	0.0298826	0.21519	1	7871	tags=57%, list=40%, signal=94%
GO_POSITIVE_REGULATION_OF_RESPONSE_TO_EXTRACELLULAR_STIMULUS	GO_POSITIVE_REGULATION_OF_RESPONSE_TO_EXTRACELLULAR_STIMULUS		47	0.269705	1.63201	0.0275938	0.214853	1	3219	tags=34%, list=16%, signal=41%
GO_REGULATION_OF_CELLULAR_AMIDE_METABOLIC_PROCESS	GO_REGULATION_OF_CELLULAR_AMIDE_METABOLIC_PROCESS		321	0.18375	1.63195	0.001	0.214379	1	3939	tags=29%, list=20%, signal=36%
GO_DNA_METHYLATION_OR_DEMETHYLATION	GO_DNA_METHYLATION_OR_DEMETHYLATION		54	0.26138	1.6316	0.0390879	0.214316	1	10402	tags=72%, list=53%, signal=154%
GO_POSITIVE_REGULATION_OF_EXCITATORY_POSTSYNAPTIC_POTENTIAL	GO_POSITIVE_REGULATION_OF_EXCITATORY_POSTSYNAPTIC_POTENTIAL		20	0.371158	1.63045	0.0479896	0.215321	1	10114	tags=85%, list=52%, signal=176%
GO_POSITIVE_REGULATION_OF_PROTEIN_SERINE_THREONINE_KINASE_ACTIVITY	GO_POSITIVE_REGULATION_OF_PROTEIN_SERINE_THREONINE_KINASE_ACTIVITY		265	0.185509	1.63022	0.00700701	0.215094	1	5081	tags=35%, list=26%, signal=47%
GO_COFACTOR_TRANSPORT	GO_COFACTOR_TRANSPORT		25	0.342697	1.62991	0.029304	0.21498	1	10317	tags=84%, list=53%, signal=177%
GO_REGULATION_OF_SODIUM_ION_TRANSMEMBRANE_TRANSPORT	GO_REGULATION_OF_SODIUM_ION_TRANSMEMBRANE_TRANSPORT		44	0.274404	1.62937	0.0320088	0.215194	1	9361	tags=68%, list=48%, signal=130%
GO_REGULATION_OF_PROTEASOMAL_UBIQUITIN_DEPENDENT_PROTEIN_CATABOLIC_PROCESS	GO_REGULATION_OF_PROTEASOMAL_UBIQUITIN_DEPENDENT_PROTEIN_CATABOLIC_PROCESS		138	0.208287	1.62905	0.0223124	0.215058	1	7343	tags=49%, list=38%, signal=78%
GO_REGULATION_OF_CARDIAC_MUSCLE_CELL_DIFFERENTIATION	GO_REGULATION_OF_CARDIAC_MUSCLE_CELL_DIFFERENTIATION		19	0.370062	1.62819	0.03	0.215673	1	9104	tags=79%, list=47%, signal=147%
GO_NEGATIVE_REGULATION_OF_CELLULAR_PROTEIN_LOCALIZATION	GO_NEGATIVE_REGULATION_OF_CELLULAR_PROTEIN_LOCALIZATION		124	0.210114	1.62806	0.0244151	0.215312	1	6341	tags=44%, list=32%, signal=64%
GO_CELLULAR_RESPONSE_TO_RADIATION	GO_CELLULAR_RESPONSE_TO_RADIATION		125	0.212896	1.62753	0.0143149	0.215463	1	4686	tags=35%, list=24%, signal=46%
GO_MITOTIC_NUCLEAR_DIVISION	GO_MITOTIC_NUCLEAR_DIVISION		333	0.180114	1.62744	0.005	0.215081	1	7273	tags=46%, list=37%, signal=71%
GO_GLYCOPROTEIN_METABOLIC_PROCESS	GO_GLYCOPROTEIN_METABOLIC_PROCESS		326	0.182497	1.62597	0.004	0.216482	1	10327	tags=63%, list=53%, signal=131%
GO_ESTABLISHMENT_OF_CELL_POLARITY	GO_ESTABLISHMENT_OF_CELL_POLARITY		83	0.229651	1.62504	0.0228453	0.217102	1	10170	tags=67%, list=52%, signal=140%
GO_DEVELOPMENTAL_GROWTH	GO_DEVELOPMENTAL_GROWTH		307	0.183281	1.62447	0.005	0.217291	1	3952	tags=30%, list=20%, signal=37%
GO_POSITIVE_REGULATION_OF_CHONDROCYTE_DIFFERENTIATION	GO_POSITIVE_REGULATION_OF_CHONDROCYTE_DIFFERENTIATION		19	0.369042	1.62338	0.0447205	0.218234	1	9376	tags=79%, list=48%, signal=151%
GO_GANGLIOSIDE_BIOSYNTHETIC_PROCESS	GO_GANGLIOSIDE_BIOSYNTHETIC_PROCESS		18	0.380613	1.62274	0.0397516	0.218549	1	7871	tags=72%, list=40%, signal=121%
GO_MODIFIED_AMINO_ACID_TRANSPORT	GO_MODIFIED_AMINO_ACID_TRANSPORT		23	0.349867	1.62193	0.0302297	0.219129	1	9763	tags=78%, list=50%, signal=156%
GO_REGULATION_OF_PROTEIN_POLYMERIZATION	GO_REGULATION_OF_PROTEIN_POLYMERIZATION		164	0.198706	1.6213	0.0140845	0.219443	1	4489	tags=34%, list=23%, signal=43%
GO_ENDODERMAL_CELL_DIFFERENTIATION	GO_ENDODERMAL_CELL_DIFFERENTIATION		39	0.286062	1.62087	0.0376283	0.21947	1	3475	tags=33%, list=18%, signal=40%
GO_NEGATIVE_REGULATION_OF_REPRODUCTIVE_PROCESS	GO_NEGATIVE_REGULATION_OF_REPRODUCTIVE_PROCESS		49	0.264691	1.62052	0.0418006	0.219403	1	4603	tags=39%, list=24%, signal=51%
GO_NEGATIVE_REGULATION_OF_RESPONSE_TO_OXIDATIVE_STRESS	GO_NEGATIVE_REGULATION_OF_RESPONSE_TO_OXIDATIVE_STRESS		33	0.302406	1.62012	0.0385514	0.219483	1	6364	tags=55%, list=33%, signal=81%
GO_INTERACTION_WITH_HOST	GO_INTERACTION_WITH_HOST		127	0.208854	1.61996	0.019368	0.219174	1	8302	tags=55%, list=42%, signal=95%
GO_ANION_TRANSMEMBRANE_TRANSPORT	GO_ANION_TRANSMEMBRANE_TRANSPORT		228	0.19033	1.61779	0.00501002	0.221589	1	9778	tags=61%, list=50%, signal=121%
GO_PROTEIN_ACYLATION	GO_PROTEIN_ACYLATION		132	0.206582	1.61727	0.0172764	0.22176	1	2995	tags=27%, list=15%, signal=32%
GO_REGULATION_OF_TRANSMEMBRANE_RECEPTOR_PROTEIN_SERINE_THREONINE_KINASE_SIGNALING_PATHWAY	GO_REGULATION_OF_TRANSMEMBRANE_RECEPTOR_PROTEIN_SERINE_THREONINE_KINASE_SIGNALING_PATHWAY		195	0.193078	1.61683	0.01001	0.221868	1	7496	tags=48%, list=38%, signal=77%
GO_RNA_SPLICING	GO_RNA_SPLICING		320	0.183514	1.61658	0.003	0.221712	1	9515	tags=58%, list=49%, signal=112%
GO_DNA_REPLICATION_INDEPENDENT_NUCLEOSOME_ORGANIZATION	GO_DNA_REPLICATION_INDEPENDENT_NUCLEOSOME_ORGANIZATION		38	0.294644	1.61652	0.0269663	0.22126	1	5294	tags=47%, list=27%, signal=65%
GO_HOMEOSTASIS_OF_NUMBER_OF_CELLS	GO_HOMEOSTASIS_OF_NUMBER_OF_CELLS		162	0.201135	1.61601	0.0120361	0.221394	1	8929	tags=57%, list=46%, signal=104%
GO_POSITIVE_REGULATION_OF_DENDRITE_DEVELOPMENT	GO_POSITIVE_REGULATION_OF_DENDRITE_DEVELOPMENT		55	0.257978	1.61487	0.0360656	0.22246	1	12286	tags=84%, list=63%, signal=224%
GO_NITROGEN_COMPOUND_TRANSPORT	GO_NITROGEN_COMPOUND_TRANSPORT		454	0.175126	1.61332	0.001	0.224073	1	9794	tags=59%, list=50%, signal=116%
GO_REGULATION_OF_CELL_CYCLE_PHASE_TRANSITION	GO_REGULATION_OF_CELL_CYCLE_PHASE_TRANSITION		305	0.181263	1.61322	0.005005	0.223701	1	5779	tags=38%, list=30%, signal=53%
GO_NEGATIVE_REGULATION_OF_CELL_ACTIVATION	GO_NEGATIVE_REGULATION_OF_CELL_ACTIVATION		147	0.202559	1.61313	0.015213	0.223289	1	9524	tags=61%, list=49%, signal=117%
GO_POSITIVE_REGULATION_OF_CELL_DIVISION	GO_POSITIVE_REGULATION_OF_CELL_DIVISION		116	0.214009	1.61248	0.0255363	0.223615	1	5572	tags=41%, list=28%, signal=58%
GO_WOUND_HEALING	GO_WOUND_HEALING		427	0.173693	1.61185	0.001	0.223976	1	7667	tags=47%, list=39%, signal=76%
GO_CAMP_MEDIATED_SIGNALING	GO_CAMP_MEDIATED_SIGNALING		36	0.290101	1.61122	0.0458716	0.224271	1	9614	tags=72%, list=49%, signal=142%
GO_EPITHELIAL_CELL_DEVELOPMENT	GO_EPITHELIAL_CELL_DEVELOPMENT		172	0.196962	1.61109	0.0180723	0.223912	1	9404	tags=59%, list=48%, signal=113%
GO_REGULATION_OF_CELL_MATRIX_ADHESION	GO_REGULATION_OF_CELL_MATRIX_ADHESION		85	0.229464	1.61092	0.028777	0.223635	1	8566	tags=59%, list=44%, signal=104%
GO_SOMITOGENESIS	GO_SOMITOGENESIS		58	0.250953	1.61031	0.036286	0.223978	1	9317	tags=66%, list=48%, signal=125%
GO_REGULATION_OF_JUN_KINASE_ACTIVITY	GO_REGULATION_OF_JUN_KINASE_ACTIVITY		75	0.240343	1.61024	0.0281543	0.223544	1	9994	tags=68%, list=51%, signal=138%
GO_NEGATIVE_REGULATION_OF_PROTEIN_CATABOLIC_PROCESS	GO_NEGATIVE_REGULATION_OF_PROTEIN_CATABOLIC_PROCESS		99	0.221518	1.60995	0.0216272	0.223398	1	9297	tags=62%, list=47%, signal=117%
GO_POSITIVE_REGULATION_OF_KINASE_ACTIVITY	GO_POSITIVE_REGULATION_OF_KINASE_ACTIVITY		445	0.173716	1.60925	0.002	0.223804	1	9385	tags=57%, list=48%, signal=107%
GO_SPINAL_CORD_MOTOR_NEURON_DIFFERENTIATION	GO_SPINAL_CORD_MOTOR_NEURON_DIFFERENTIATION		31	0.306576	1.60862	0.0381062	0.224201	1	3433	tags=39%, list=18%, signal=47%
GO_GLAND_MORPHOGENESIS	GO_GLAND_MORPHOGENESIS		92	0.220645	1.60819	0.0226571	0.224271	1	8471	tags=58%, list=43%, signal=101%
GO_TRANSMEMBRANE_RECEPTOR_PROTEIN_TYROSINE_KINASE_SIGNALING_PATHWAY	GO_TRANSMEMBRANE_RECEPTOR_PROTEIN_TYROSINE_KINASE_SIGNALING_PATHWAY		470	0.17392	1.60817	0.001	0.223801	1	7895	tags=49%, list=40%, signal=80%
GO_PURINERGIC_RECEPTOR_SIGNALING_PATHWAY	GO_PURINERGIC_RECEPTOR_SIGNALING_PATHWAY		24	0.333121	1.60802	0.0428737	0.223505	1	10850	tags=83%, list=55%, signal=187%
GO_STRIATUM_DEVELOPMENT	GO_STRIATUM_DEVELOPMENT		15	0.401559	1.60762	0.0407895	0.223535	1	5115	tags=53%, list=26%, signal=72%
GO_BONE_CELL_DEVELOPMENT	GO_BONE_CELL_DEVELOPMENT		22	0.344932	1.60693	0.0440636	0.22398	1	7916	tags=68%, list=40%, signal=114%
GO_REGULATION_OF_PROTEIN_IMPORT_INTO_NUCLEUS_TRANSLOCATION	GO_REGULATION_OF_PROTEIN_IMPORT_INTO_NUCLEUS_TRANSLOCATION		21	0.35155	1.60593	0.032419	0.224775	1	3730	tags=43%, list=19%, signal=53%
GO_POSITIVE_REGULATION_OF_MAPK_CASCADE	GO_POSITIVE_REGULATION_OF_MAPK_CASCADE		429	0.175	1.60544	0.002	0.224918	1	6823	tags=43%, list=35%, signal=64%
GO_MESENCHYMAL_CELL_DIFFERENTIATION	GO_MESENCHYMAL_CELL_DIFFERENTIATION		129	0.206064	1.60538	0.022335	0.224481	1	9157	tags=59%, list=47%, signal=110%
GO_SEGMENTATION	GO_SEGMENTATION		85	0.223631	1.60497	0.0299587	0.224533	1	9104	tags=61%, list=47%, signal=114%
GO_RESPONSE_TO_RADIATION	GO_RESPONSE_TO_RADIATION		376	0.179075	1.60359	0.001	0.225747	1	5983	tags=39%, list=31%, signal=55%
GO_HORMONE_BIOSYNTHETIC_PROCESS	GO_HORMONE_BIOSYNTHETIC_PROCESS		46	0.270952	1.60245	0.0357918	0.226831	1	5495	tags=46%, list=28%, signal=63%
GO_ASYMMETRIC_PROTEIN_LOCALIZATION	GO_ASYMMETRIC_PROTEIN_LOCALIZATION		18	0.372397	1.60228	0.0466321	0.226564	1	2365	tags=39%, list=12%, signal=44%
GO_MONOCYTE_DIFFERENTIATION	GO_MONOCYTE_DIFFERENTIATION		15	0.395808	1.60198	0.046875	0.226449	1	6800	tags=67%, list=35%, signal=102%
GO_POSITIVE_REGULATION_OF_ACTIN_NUCLEATION	GO_POSITIVE_REGULATION_OF_ACTIN_NUCLEATION		15	0.405499	1.60196	0.0409207	0.225977	1	6466	tags=67%, list=33%, signal=99%
GO_REGULATION_OF_ERYTHROCYTE_DIFFERENTIATION	GO_REGULATION_OF_ERYTHROCYTE_DIFFERENTIATION		35	0.296069	1.60187	0.0342075	0.22559	1	10040	tags=74%, list=51%, signal=152%
GO_POSITIVE_REGULATION_OF_INSULIN_SECRETION_INVOLVED_IN_CELLULAR_RESPONSE_TO_GLUCOSE_STIMULUS	GO_POSITIVE_REGULATION_OF_INSULIN_SECRETION_INVOLVED_IN_CELLULAR_RESPONSE_TO_GLUCOSE_STIMULUS		24	0.335969	1.60102	0.0419753	0.226313	1	9273	tags=75%, list=47%, signal=142%
GO_SPINDLE_CHECKPOINT	GO_SPINDLE_CHECKPOINT		24	0.336734	1.60071	0.044226	0.226257	1	7731	tags=63%, list=39%, signal=103%
GO_PROTEIN_COMPLEX_LOCALIZATION	GO_PROTEIN_COMPLEX_LOCALIZATION		48	0.263527	1.60007	0.0355161	0.226631	1	8289	tags=60%, list=42%, signal=105%
GO_MAMMARY_GLAND_EPITHELIUM_DEVELOPMENT	GO_MAMMARY_GLAND_EPITHELIUM_DEVELOPMENT		53	0.258406	1.59945	0.0377155	0.227046	1	5207	tags=43%, list=27%, signal=59%
GO_CELL_MORPHOGENESIS_INVOLVED_IN_NEURON_DIFFERENTIATION	GO_CELL_MORPHOGENESIS_INVOLVED_IN_NEURON_DIFFERENTIATION		337	0.179123	1.59935	0.002002	0.226686	1	6440	tags=42%, list=33%, signal=61%
GO_POSITIVE_REGULATION_OF_CALCIUM_ION_IMPORT	GO_POSITIVE_REGULATION_OF_CALCIUM_ION_IMPORT		48	0.258903	1.59832	0.0407938	0.227569	1	2813	tags=29%, list=14%, signal=34%
GO_CHROMOSOME_SEPARATION	GO_CHROMOSOME_SEPARATION		16	0.395743	1.59827	0.0526976	0.227157	1	7811	tags=75%, list=40%, signal=125%
GO_REGULATION_OF_HISTONE_METHYLATION	GO_REGULATION_OF_HISTONE_METHYLATION		49	0.264413	1.59768	0.0386313	0.227446	1	6252	tags=49%, list=32%, signal=72%
GO_REGULATION_OF_MRNA_3_END_PROCESSING	GO_REGULATION_OF_MRNA_3_END_PROCESSING		26	0.327765	1.59592	0.0480192	0.229411	1	3762	tags=42%, list=19%, signal=52%
GO_SODIUM_ION_HOMEOSTASIS	GO_SODIUM_ION_HOMEOSTASIS		26	0.32734	1.59581	0.0464286	0.22904	1	3338	tags=38%, list=17%, signal=46%
GO_POSITIVE_REGULATION_OF_SODIUM_ION_TRANSPORT	GO_POSITIVE_REGULATION_OF_SODIUM_ION_TRANSPORT		29	0.310016	1.5952	0.0446009	0.229354	1	9361	tags=72%, list=48%, signal=139%
GO_POSITIVE_REGULATION_OF_PROTEIN_ACETYLATION	GO_POSITIVE_REGULATION_OF_PROTEIN_ACETYLATION		34	0.295327	1.59512	0.0434286	0.229001	1	9224	tags=71%, list=47%, signal=133%
GO_NEGATIVE_REGULATION_OF_CELLULAR_PROTEIN_CATABOLIC_PROCESS	GO_NEGATIVE_REGULATION_OF_CELLULAR_PROTEIN_CATABOLIC_PROCESS		58	0.249983	1.59489	0.034298	0.228837	1	8349	tags=59%, list=43%, signal=102%
GO_MEIOTIC_CELL_CYCLE_PROCESS	GO_MEIOTIC_CELL_CYCLE_PROCESS		139	0.201654	1.5946	0.0232323	0.228723	1	7854	tags=51%, list=40%, signal=85%
GO_REGULATION_OF_DNA_DAMAGE_RESPONSE_SIGNAL_TRANSDUCTION_BY_P53_CLASS_MEDIATOR	GO_REGULATION_OF_DNA_DAMAGE_RESPONSE_SIGNAL_TRANSDUCTION_BY_P53_CLASS_MEDIATOR		26	0.326527	1.59421	0.0364078	0.228788	1	7181	tags=62%, list=37%, signal=97%
GO_REGULATION_OF_CYTOSKELETON_ORGANIZATION	GO_REGULATION_OF_CYTOSKELETON_ORGANIZATION		463	0.171752	1.59352	0.002	0.229277	1	7916	tags=48%, list=40%, signal=79%
GO_REGULATION_OF_NEURON_DEATH	GO_REGULATION_OF_NEURON_DEATH		232	0.185588	1.59334	0.005005	0.229045	1	9180	tags=58%, list=47%, signal=107%
GO_OLIGOSACCHARIDE_LIPID_INTERMEDIATE_BIOSYNTHETIC_PROCESS	GO_OLIGOSACCHARIDE_LIPID_INTERMEDIATE_BIOSYNTHETIC_PROCESS		19	0.36395	1.59314	0.0467172	0.228817	1	2494	tags=37%, list=13%, signal=42%
GO_POSITIVE_REGULATION_OF_CARDIAC_MUSCLE_TISSUE_DEVELOPMENT	GO_POSITIVE_REGULATION_OF_CARDIAC_MUSCLE_TISSUE_DEVELOPMENT		29	0.307121	1.59211	0.0424799	0.229752	1	4236	tags=41%, list=22%, signal=53%
GO_REGULATION_OF_HORMONE_BIOSYNTHETIC_PROCESS	GO_REGULATION_OF_HORMONE_BIOSYNTHETIC_PROCESS		18	0.377727	1.59154	0.0438144	0.23003	1	7814	tags=72%, list=40%, signal=120%
GO_PHOSPHATIDYLETHANOLAMINE_ACYL_CHAIN_REMODELING	GO_PHOSPHATIDYLETHANOLAMINE_ACYL_CHAIN_REMODELING		22	0.346136	1.59123	0.046798	0.230009	1	5081	tags=50%, list=26%, signal=67%
GO_REGULATION_OF_NON_CANONICAL_WNT_SIGNALING_PATHWAY	GO_REGULATION_OF_NON_CANONICAL_WNT_SIGNALING_PATHWAY		18	0.375327	1.59022	0.0453972	0.230952	1	9698	tags=83%, list=50%, signal=165%
GO_MORPHOGENESIS_OF_AN_EPITHELIUM	GO_MORPHOGENESIS_OF_AN_EPITHELIUM		382	0.175894	1.58944	0	0.231661	1	9379	tags=57%, list=48%, signal=107%
GO_NEGATIVE_REGULATION_OF_CELL_DIVISION	GO_NEGATIVE_REGULATION_OF_CELL_DIVISION		57	0.248744	1.58869	0.0403826	0.232255	1	7343	tags=53%, list=38%, signal=84%
GO_POSITIVE_REGULATION_OF_SYNAPTIC_TRANSMISSION_GLUTAMATERGIC	GO_POSITIVE_REGULATION_OF_SYNAPTIC_TRANSMISSION_GLUTAMATERGIC		16	0.392576	1.58821	0.0322581	0.232352	1	4842	tags=56%, list=25%, signal=75%
GO_PROTEIN_POLYUBIQUITINATION	GO_PROTEIN_POLYUBIQUITINATION		232	0.187075	1.58746	0.00700701	0.232845	1	8206	tags=52%, list=42%, signal=88%
GO_POSITIVE_REGULATION_OF_MICROTUBULE_POLYMERIZATION	GO_POSITIVE_REGULATION_OF_MICROTUBULE_POLYMERIZATION		18	0.366222	1.58682	0.0430925	0.233253	1	5826	tags=56%, list=30%, signal=79%
GO_CORTICAL_CYTOSKELETON_ORGANIZATION	GO_CORTICAL_CYTOSKELETON_ORGANIZATION		35	0.29325	1.5865	0.0443407	0.233196	1	9215	tags=71%, list=47%, signal=135%
GO_AMEBOIDAL_TYPE_CELL_MIGRATION	GO_AMEBOIDAL_TYPE_CELL_MIGRATION		145	0.200419	1.58637	0.020202	0.232943	1	6151	tags=42%, list=31%, signal=61%
GO_REGULATION_OF_CARDIAC_MUSCLE_TISSUE_DEVELOPMENT	GO_REGULATION_OF_CARDIAC_MUSCLE_TISSUE_DEVELOPMENT		48	0.267093	1.58614	0.049676	0.232755	1	7849	tags=58%, list=40%, signal=97%
GO_NEURAL_CREST_CELL_MIGRATION	GO_NEURAL_CREST_CELL_MIGRATION		49	0.266392	1.58594	0.0482986	0.232553	1	6151	tags=49%, list=31%, signal=71%
GO_REGULATION_OF_AUTOPHAGY	GO_REGULATION_OF_AUTOPHAGY		231	0.183175	1.58566	0.016	0.23243	1	7932	tags=50%, list=41%, signal=83%
GO_DEFINITIVE_HEMOPOIESIS	GO_DEFINITIVE_HEMOPOIESIS		16	0.38858	1.58555	0.0408416	0.232092	1	10163	tags=88%, list=52%, signal=182%
GO_POSITIVE_REGULATION_OF_ERYTHROCYTE_DIFFERENTIATION	GO_POSITIVE_REGULATION_OF_ERYTHROCYTE_DIFFERENTIATION		22	0.344371	1.58542	0.0472155	0.231808	1	7597	tags=64%, list=39%, signal=104%
GO_MYOFIBRIL_ASSEMBLY	GO_MYOFIBRIL_ASSEMBLY		47	0.264168	1.58492	0.030205	0.232019	1	4708	tags=40%, list=24%, signal=53%
GO_BASE_EXCISION_REPAIR	GO_BASE_EXCISION_REPAIR		37	0.288905	1.58471	0.0427447	0.23183	1	5843	tags=49%, list=30%, signal=69%
GO_POSITIVE_REGULATION_OF_DENDRITIC_SPINE_DEVELOPMENT	GO_POSITIVE_REGULATION_OF_DENDRITIC_SPINE_DEVELOPMENT		29	0.309573	1.5845	0.0426035	0.231666	1	11415	tags=86%, list=58%, signal=207%
GO_POSITIVE_REGULATION_OF_CELL_CYCLE	GO_POSITIVE_REGULATION_OF_CELL_CYCLE		300	0.179978	1.58192	0.01	0.234748	1	7693	tags=48%, list=39%, signal=77%
GO_CELL_CYCLE_ARREST	GO_CELL_CYCLE_ARREST		138	0.199401	1.58152	0.0280561	0.234754	1	7578	tags=49%, list=39%, signal=79%
GO_TERMINATION_OF_RNA_POLYMERASE_II_TRANSCRIPTION	GO_TERMINATION_OF_RNA_POLYMERASE_II_TRANSCRIPTION		56	0.24741	1.58021	0.0519481	0.236111	1	9636	tags=66%, list=49%, signal=130%
GO_POSITIVE_REGULATION_OF_HEART_RATE	GO_POSITIVE_REGULATION_OF_HEART_RATE		22	0.336759	1.5801	0.0515588	0.23578	1	5006	tags=50%, list=26%, signal=67%
GO_REGULATION_OF_SMOOTHENED_SIGNALING_PATHWAY	GO_REGULATION_OF_SMOOTHENED_SIGNALING_PATHWAY		61	0.243592	1.57941	0.0336488	0.236247	1	2444	tags=26%, list=12%, signal=30%
GO_PROTEIN_LOCALIZATION_TO_CILIUM	GO_PROTEIN_LOCALIZATION_TO_CILIUM		25	0.32758	1.57915	0.0430233	0.236157	1	2782	tags=36%, list=14%, signal=42%
GO_REGULATION_OF_CATION_TRANSMEMBRANE_TRANSPORT	GO_REGULATION_OF_CATION_TRANSMEMBRANE_TRANSPORT		187	0.192864	1.57806	0.0140562	0.237101	1	4678	tags=33%, list=24%, signal=43%
GO_CELL_SURFACE_RECEPTOR_SIGNALING_PATHWAY_INVOLVED_IN_HEART_DEVELOPMENT	GO_CELL_SURFACE_RECEPTOR_SIGNALING_PATHWAY_INVOLVED_IN_HEART_DEVELOPMENT		16	0.378714	1.57797	0.0424165	0.236733	1	2032	tags=38%, list=10%, signal=42%
GO_FOREBRAIN_DEVELOPMENT	GO_FOREBRAIN_DEVELOPMENT		334	0.173408	1.57758	0.004	0.236842	1	5034	tags=34%, list=26%, signal=45%
GO_REGULATION_OF_DNA_REPLICATION	GO_REGULATION_OF_DNA_REPLICATION		148	0.197275	1.57748	0.021148	0.236497	1	5758	tags=39%, list=29%, signal=55%
GO_CONNECTIVE_TISSUE_DEVELOPMENT	GO_CONNECTIVE_TISSUE_DEVELOPMENT		182	0.189731	1.57732	0.0190572	0.236207	1	4472	tags=33%, list=23%, signal=42%
GO_NEGATIVE_REGULATION_OF_VASCULATURE_DEVELOPMENT	GO_NEGATIVE_REGULATION_OF_VASCULATURE_DEVELOPMENT		71	0.23269	1.57602	0.043617	0.237547	1	9903	tags=66%, list=51%, signal=133%
GO_REGULATION_OF_HORMONE_LEVELS	GO_REGULATION_OF_HORMONE_LEVELS		431	0.169464	1.57573	0.003	0.237519	1	9312	tags=56%, list=48%, signal=105%
GO_ACTIVATION_OF_MAPKK_ACTIVITY	GO_ACTIVATION_OF_MAPKK_ACTIVITY		47	0.262018	1.57564	0.0444204	0.237126	1	8102	tags=60%, list=41%, signal=101%
GO_NEGATIVE_REGULATION_OF_CATABOLIC_PROCESS	GO_NEGATIVE_REGULATION_OF_CATABOLIC_PROCESS		189	0.187393	1.57543	0.0190763	0.237	1	9297	tags=58%, list=47%, signal=110%
GO_B_CELL_ACTIVATION	GO_B_CELL_ACTIVATION		105	0.21208	1.57542	0.0315041	0.236531	1	4340	tags=33%, list=22%, signal=43%
GO_MUSCLE_HYPERTROPHY	GO_MUSCLE_HYPERTROPHY		27	0.313145	1.57363	0.0498221	0.238575	1	2555	tags=33%, list=13%, signal=38%
GO_ASSOCIATIVE_LEARNING	GO_ASSOCIATIVE_LEARNING		68	0.237778	1.57242	0.0389064	0.239697	1	9453	tags=65%, list=48%, signal=125%
GO_RAS_PROTEIN_SIGNAL_TRANSDUCTION	GO_RAS_PROTEIN_SIGNAL_TRANSDUCTION		135	0.199369	1.57126	0.0223577	0.240943	1	8025	tags=52%, list=41%, signal=87%
GO_REPLACEMENT_OSSIFICATION	GO_REPLACEMENT_OSSIFICATION		25	0.325967	1.57106	0.0575275	0.240778	1	10375	tags=80%, list=53%, signal=170%
GO_POSTTRANSCRIPTIONAL_REGULATION_OF_GENE_EXPRESSION	GO_POSTTRANSCRIPTIONAL_REGULATION_OF_GENE_EXPRESSION		414	0.171582	1.57041	0.004	0.241174	1	3939	tags=28%, list=20%, signal=35%
GO_POSITIVE_REGULATION_OF_CYTOKINESIS	GO_POSITIVE_REGULATION_OF_CYTOKINESIS		26	0.321134	1.56994	0.0449704	0.241381	1	6059	tags=54%, list=31%, signal=78%
GO_NEGATIVE_REGULATION_OF_MRNA_SPLICING_VIA_SPLICEOSOME	GO_NEGATIVE_REGULATION_OF_MRNA_SPLICING_VIA_SPLICEOSOME		18	0.366548	1.56958	0.0615006	0.241415	1	9367	tags=78%, list=48%, signal=149%
GO_REGULATION_OF_NEURON_MIGRATION	GO_REGULATION_OF_NEURON_MIGRATION		24	0.33289	1.56918	0.0560976	0.241504	1	6949	tags=63%, list=36%, signal=97%
GO_POSITIVE_REGULATION_OF_DNA_TEMPLATED_TRANSCRIPTION_ELONGATION	GO_POSITIVE_REGULATION_OF_DNA_TEMPLATED_TRANSCRIPTION_ELONGATION		21	0.347727	1.5687	0.0500611	0.24176	1	4316	tags=48%, list=22%, signal=61%
GO_MOVEMENT_IN_ENVIRONMENT_OF_OTHER_ORGANISM_INVOLVED_IN_SYMBIOTIC_INTERACTION	GO_MOVEMENT_IN_ENVIRONMENT_OF_OTHER_ORGANISM_INVOLVED_IN_SYMBIOTIC_INTERACTION		82	0.223321	1.56861	0.0403727	0.241414	1	4085	tags=34%, list=21%, signal=43%
GO_POSITIVE_REGULATION_OF_AUTOPHAGY	GO_POSITIVE_REGULATION_OF_AUTOPHAGY		73	0.229659	1.56732	0.0417973	0.242724	1	3459	tags=32%, list=18%, signal=38%
GO_REGULATION_OF_CELLULAR_COMPONENT_SIZE	GO_REGULATION_OF_CELLULAR_COMPONENT_SIZE		315	0.178002	1.56688	0.009	0.242835	1	9215	tags=56%, list=47%, signal=104%
GO_POSITIVE_REGULATION_OF_MITOTIC_CELL_CYCLE	GO_POSITIVE_REGULATION_OF_MITOTIC_CELL_CYCLE		117	0.205955	1.56668	0.0203874	0.242624	1	7916	tags=51%, list=40%, signal=86%
GO_DNA_REPAIR	GO_DNA_REPAIR		424	0.170462	1.56659	0.002	0.242255	1	3518	tags=26%, list=18%, signal=31%
GO_AXIS_SPECIFICATION	GO_AXIS_SPECIFICATION		83	0.220894	1.56622	0.0328542	0.242291	1	8472	tags=57%, list=43%, signal=99%
GO_NEURON_MATURATION	GO_NEURON_MATURATION		29	0.308818	1.5652	0.0484061	0.243192	1	4147	tags=41%, list=21%, signal=52%
GO_INTRINSIC_APOPTOTIC_SIGNALING_PATHWAY_IN_RESPONSE_TO_DNA_DAMAGE_BY_P53_CLASS_MEDIATOR	GO_INTRINSIC_APOPTOTIC_SIGNALING_PATHWAY_IN_RESPONSE_TO_DNA_DAMAGE_BY_P53_CLASS_MEDIATOR		29	0.304309	1.56481	0.0540541	0.243262	1	10163	tags=76%, list=52%, signal=158%
GO_ORGAN_REGENERATION	GO_ORGAN_REGENERATION		79	0.222757	1.56402	0.0400411	0.243927	1	12896	tags=85%, list=66%, signal=248%
GO_NEGATIVE_REGULATION_OF_PHOSPHORYLATION	GO_NEGATIVE_REGULATION_OF_PHOSPHORYLATION		397	0.168021	1.56331	0.005	0.244411	1	7772	tags=47%, list=40%, signal=77%
GO_EMBRYONIC_HEMOPOIESIS	GO_EMBRYONIC_HEMOPOIESIS		17	0.371905	1.56238	0.0559168	0.2453	1	3992	tags=47%, list=20%, signal=59%
GO_POSITIVE_REGULATION_OF_NERVOUS_SYSTEM_DEVELOPMENT	GO_POSITIVE_REGULATION_OF_NERVOUS_SYSTEM_DEVELOPMENT		394	0.170884	1.56228	0.007	0.245024	1	10206	tags=61%, list=52%, signal=126%
GO_MYELIN_ASSEMBLY	GO_MYELIN_ASSEMBLY		15	0.39015	1.56218	0.0595084	0.244699	1	1316	tags=33%, list=7%, signal=36%
GO_ARTERY_DEVELOPMENT	GO_ARTERY_DEVELOPMENT		75	0.227566	1.56177	0.0462185	0.24485	1	5236	tags=40%, list=27%, signal=54%
GO_LENS_MORPHOGENESIS_IN_CAMERA_TYPE_EYE	GO_LENS_MORPHOGENESIS_IN_CAMERA_TYPE_EYE		17	0.367739	1.56101	0.0611465	0.245424	1	8992	tags=76%, list=46%, signal=141%
GO_CALCIUM_ION_TRANSPORT	GO_CALCIUM_ION_TRANSPORT		204	0.185725	1.56089	0.0210421	0.245118	1	8300	tags=52%, list=42%, signal=89%
GO_CAMP_METABOLIC_PROCESS	GO_CAMP_METABOLIC_PROCESS		32	0.29661	1.55915	0.0541475	0.247187	1	11507	tags=84%, list=59%, signal=204%
GO_REGULATION_OF_NEUROTRANSMITTER_TRANSPORT	GO_REGULATION_OF_NEUROTRANSMITTER_TRANSPORT		58	0.245251	1.55908	0.0493033	0.246836	1	5234	tags=43%, list=27%, signal=59%
GO_NEGATIVE_REGULATION_OF_STRESS_ACTIVATED_PROTEIN_KINASE_SIGNALING_CASCADE	GO_NEGATIVE_REGULATION_OF_STRESS_ACTIVATED_PROTEIN_KINASE_SIGNALING_CASCADE		39	0.27612	1.55829	0.0474576	0.247567	1	8275	tags=62%, list=42%, signal=106%
GO_GENE_SILENCING_BY_RNA	GO_GENE_SILENCING_BY_RNA		114	0.204639	1.558	0.0343088	0.247512	1	5525	tags=39%, list=28%, signal=55%
GO_POSITIVE_REGULATION_OF_LIPASE_ACTIVITY	GO_POSITIVE_REGULATION_OF_LIPASE_ACTIVITY		64	0.235742	1.55758	0.0485232	0.247692	1	7825	tags=55%, list=40%, signal=91%
GO_GOLGI_TO_PLASMA_MEMBRANE_PROTEIN_TRANSPORT	GO_GOLGI_TO_PLASMA_MEMBRANE_PROTEIN_TRANSPORT		24	0.325101	1.5575	0.0454545	0.247324	1	4028	tags=42%, list=21%, signal=52%
GO_RETINAL_GANGLION_CELL_AXON_GUIDANCE	GO_RETINAL_GANGLION_CELL_AXON_GUIDANCE		17	0.369807	1.55639	0.0458716	0.248567	1	3196	tags=41%, list=16%, signal=49%
GO_MESODERM_DEVELOPMENT	GO_MESODERM_DEVELOPMENT		107	0.209005	1.55512	0.0234934	0.2499	1	7581	tags=50%, list=39%, signal=82%
GO_EMBRYONIC_PATTERN_SPECIFICATION	GO_EMBRYONIC_PATTERN_SPECIFICATION		52	0.251454	1.55462	0.0526316	0.250157	1	5184	tags=40%, list=26%, signal=55%
GO_ZYMOGEN_ACTIVATION	GO_ZYMOGEN_ACTIVATION		107	0.207133	1.55436	0.0415369	0.250031	1	9283	tags=60%, list=47%, signal=113%
GO_ACTIN_CYTOSKELETON_REORGANIZATION	GO_ACTIN_CYTOSKELETON_REORGANIZATION		52	0.255417	1.55419	0.0439914	0.24982	1	7531	tags=54%, list=38%, signal=87%
GO_MESODERM_MORPHOGENESIS	GO_MESODERM_MORPHOGENESIS		64	0.233894	1.55408	0.0369198	0.249519	1	8365	tags=56%, list=43%, signal=98%
GO_REGULATION_OF_PHAGOCYTOSIS	GO_REGULATION_OF_PHAGOCYTOSIS		68	0.237227	1.55394	0.0390708	0.249291	1	8754	tags=60%, list=45%, signal=109%
GO_POSITIVE_REGULATION_OF_CYTOSKELETON_ORGANIZATION	GO_POSITIVE_REGULATION_OF_CYTOSKELETON_ORGANIZATION		167	0.19213	1.55386	0.0241692	0.248925	1	7880	tags=50%, list=40%, signal=83%
GO_DENDRITE_MORPHOGENESIS	GO_DENDRITE_MORPHOGENESIS		39	0.278777	1.55283	0.0560538	0.249966	1	8102	tags=59%, list=41%, signal=100%
GO_REGULATION_OF_HEART_GROWTH	GO_REGULATION_OF_HEART_GROWTH		42	0.267908	1.55101	0.0572057	0.252162	1	4375	tags=38%, list=22%, signal=49%
GO_RESPONSE_TO_LIGHT_STIMULUS	GO_RESPONSE_TO_LIGHT_STIMULUS		254	0.178855	1.55009	0.011011	0.2531	1	5162	tags=35%, list=26%, signal=47%
GO_POSITIVE_REGULATION_OF_EXOCYTOSIS	GO_POSITIVE_REGULATION_OF_EXOCYTOSIS		75	0.225937	1.54898	0.0423992	0.254311	1	7060	tags=48%, list=36%, signal=75%
GO_REGULATION_OF_RELEASE_OF_SEQUESTERED_CALCIUM_ION_INTO_CYTOSOL	GO_REGULATION_OF_RELEASE_OF_SEQUESTERED_CALCIUM_ION_INTO_CYTOSOL		68	0.232831	1.54862	0.0440252	0.254386	1	3332	tags=29%, list=17%, signal=35%
GO_REGULATION_OF_RESPONSE_TO_EXTRACELLULAR_STIMULUS	GO_REGULATION_OF_RESPONSE_TO_EXTRACELLULAR_STIMULUS		159	0.193408	1.54817	0.0261044	0.254599	1	3293	tags=28%, list=17%, signal=33%
GO_CELLULAR_RESPONSE_TO_DSRNA	GO_CELLULAR_RESPONSE_TO_DSRNA		33	0.284268	1.54803	0.0457143	0.254332	1	7843	tags=61%, list=40%, signal=101%
GO_MRNA_PROCESSING	GO_MRNA_PROCESSING		378	0.170454	1.54793	0.007	0.253986	1	9515	tags=57%, list=49%, signal=109%
GO_SMALL_GTPASE_MEDIATED_SIGNAL_TRANSDUCTION	GO_SMALL_GTPASE_MEDIATED_SIGNAL_TRANSDUCTION		324	0.172508	1.54766	0.01	0.253946	1	9129	tags=56%, list=47%, signal=103%
GO_DNA_ALKYLATION	GO_DNA_ALKYLATION		40	0.272733	1.54761	0.0614035	0.253572	1	10275	tags=73%, list=52%, signal=152%
GO_POSITIVE_REGULATION_OF_PATHWAY_RESTRICTED_SMAD_PROTEIN_PHOSPHORYLATION	GO_POSITIVE_REGULATION_OF_PATHWAY_RESTRICTED_SMAD_PROTEIN_PHOSPHORYLATION		46	0.260945	1.54649	0.0512249	0.254651	1	6983	tags=52%, list=36%, signal=81%
GO_REGULATION_OF_EMBRYONIC_DEVELOPMENT	GO_REGULATION_OF_EMBRYONIC_DEVELOPMENT		106	0.206811	1.54627	0.0385396	0.25452	1	12570	tags=80%, list=64%, signal=223%
GO_GLYCOSPHINGOLIPID_BIOSYNTHETIC_PROCESS	GO_GLYCOSPHINGOLIPID_BIOSYNTHETIC_PROCESS		25	0.31516	1.54617	0.0680751	0.254211	1	7871	tags=64%, list=40%, signal=107%
GO_EYE_DEVELOPMENT	GO_EYE_DEVELOPMENT		310	0.173695	1.54582	0.009	0.254279	1	7587	tags=47%, list=39%, signal=75%
GO_REGULATION_OF_TOR_SIGNALING	GO_REGULATION_OF_TOR_SIGNALING		60	0.243518	1.54563	0.0511182	0.254101	1	7038	tags=50%, list=36%, signal=78%
GO_LEUKOCYTE_PROLIFERATION	GO_LEUKOCYTE_PROLIFERATION		67	0.232069	1.54552	0.0461216	0.253791	1	6788	tags=48%, list=35%, signal=73%
GO_BRANCHING_INVOLVED_IN_MAMMARY_GLAND_DUCT_MORPHOGENESIS	GO_BRANCHING_INVOLVED_IN_MAMMARY_GLAND_DUCT_MORPHOGENESIS		20	0.350174	1.54535	0.065534	0.253576	1	4763	tags=50%, list=24%, signal=66%
GO_REGULATION_OF_METANEPHROS_DEVELOPMENT	GO_REGULATION_OF_METANEPHROS_DEVELOPMENT		21	0.339057	1.54473	0.0578106	0.254019	1	9680	tags=76%, list=49%, signal=151%
GO_REGULATION_OF_PROTEIN_MODIFICATION_BY_SMALL_PROTEIN_CONJUGATION_OR_REMOVAL	GO_REGULATION_OF_PROTEIN_MODIFICATION_BY_SMALL_PROTEIN_CONJUGATION_OR_REMOVAL		259	0.176094	1.54395	0.014	0.254713	1	5779	tags=37%, list=30%, signal=52%
GO_PURINERGIC_NUCLEOTIDE_RECEPTOR_SIGNALING_PATHWAY	GO_PURINERGIC_NUCLEOTIDE_RECEPTOR_SIGNALING_PATHWAY		18	0.354243	1.54303	0.0528967	0.255538	1	10850	tags=89%, list=55%, signal=199%
GO_POSITIVE_REGULATION_OF_TYPE_I_INTERFERON_PRODUCTION	GO_POSITIVE_REGULATION_OF_TYPE_I_INTERFERON_PRODUCTION		65	0.236101	1.54254	0.0549569	0.255777	1	4801	tags=38%, list=25%, signal=51%
GO_NEGATIVE_REGULATION_OF_OSSIFICATION	GO_NEGATIVE_REGULATION_OF_OSSIFICATION		61	0.239611	1.54106	0.0518518	0.257544	1	7555	tags=52%, list=39%, signal=85%
GO_ORGANIC_ANION_TRANSPORT	GO_ORGANIC_ANION_TRANSPORT		348	0.169121	1.54077	0.006	0.257486	1	9959	tags=60%, list=51%, signal=120%
GO_REGULATION_OF_MYELINATION	GO_REGULATION_OF_MYELINATION		29	0.305029	1.54035	0.0746446	0.257686	1	5546	tags=48%, list=28%, signal=67%
GO_POSITIVE_REGULATION_OF_LAMELLIPODIUM_ORGANIZATION	GO_POSITIVE_REGULATION_OF_LAMELLIPODIUM_ORGANIZATION		23	0.328488	1.53979	0.0610778	0.258016	1	10488	tags=83%, list=54%, signal=178%
GO_IN_UTERO_EMBRYONIC_DEVELOPMENT	GO_IN_UTERO_EMBRYONIC_DEVELOPMENT		293	0.17605	1.53899	0.011	0.258722	1	7402	tags=46%, list=38%, signal=73%
GO_ACTOMYOSIN_STRUCTURE_ORGANIZATION	GO_ACTOMYOSIN_STRUCTURE_ORGANIZATION		74	0.227663	1.53885	0.0490605	0.258464	1	4836	tags=38%, list=25%, signal=50%
GO_POST_GOLGI_VESICLE_MEDIATED_TRANSPORT	GO_POST_GOLGI_VESICLE_MEDIATED_TRANSPORT		77	0.221518	1.53773	0.0560748	0.259619	1	4302	tags=34%, list=22%, signal=43%
GO_ERBB2_SIGNALING_PATHWAY	GO_ERBB2_SIGNALING_PATHWAY		39	0.272658	1.53751	0.0571109	0.25952	1	10320	tags=74%, list=53%, signal=157%
GO_CENTROMERE_COMPLEX_ASSEMBLY	GO_CENTROMERE_COMPLEX_ASSEMBLY		35	0.280325	1.5374	0.0531674	0.259236	1	5271	tags=46%, list=27%, signal=62%
GO_NEGATIVE_REGULATION_OF_INTRACELLULAR_SIGNAL_TRANSDUCTION	GO_NEGATIVE_REGULATION_OF_INTRACELLULAR_SIGNAL_TRANSDUCTION		402	0.168045	1.53712	0.005	0.259174	1	7531	tags=46%, list=38%, signal=72%
GO_NEGATIVE_REGULATION_OF_KIDNEY_DEVELOPMENT	GO_NEGATIVE_REGULATION_OF_KIDNEY_DEVELOPMENT		16	0.369705	1.53709	0.0509554	0.258771	1	6800	tags=63%, list=35%, signal=96%
GO_POSITIVE_REGULATION_OF_PHAGOCYTOSIS	GO_POSITIVE_REGULATION_OF_PHAGOCYTOSIS		46	0.257731	1.53699	0.0620155	0.258474	1	9912	tags=70%, list=51%, signal=141%
GO_POSITIVE_REGULATION_OF_NF_KAPPAB_TRANSCRIPTION_FACTOR_ACTIVITY	GO_POSITIVE_REGULATION_OF_NF_KAPPAB_TRANSCRIPTION_FACTOR_ACTIVITY		119	0.203006	1.53693	0.030581	0.258139	1	8529	tags=55%, list=44%, signal=98%
GO_NEUROMUSCULAR_PROCESS_CONTROLLING_BALANCE	GO_NEUROMUSCULAR_PROCESS_CONTROLLING_BALANCE		49	0.257379	1.53655	0.0562914	0.258265	1	3197	tags=33%, list=16%, signal=39%
GO_N_GLYCAN_PROCESSING	GO_N_GLYCAN_PROCESSING		20	0.348657	1.53563	0.0709759	0.259132	1	8195	tags=70%, list=42%, signal=120%
GO_POSITIVE_REGULATION_OF_PEPTIDYL_TYROSINE_PHOSPHORYLATION	GO_POSITIVE_REGULATION_OF_PEPTIDYL_TYROSINE_PHOSPHORYLATION		151	0.191326	1.53462	0.0322581	0.260198	1	7131	tags=46%, list=36%, signal=72%
GO_REGULATION_OF_CALCIUM_ION_TRANSMEMBRANE_TRANSPORT	GO_REGULATION_OF_CALCIUM_ION_TRANSMEMBRANE_TRANSPORT		103	0.207776	1.53295	0.0368475	0.262359	1	4084	tags=31%, list=21%, signal=39%
GO_NEGATIVE_REGULATION_OF_NOTCH_SIGNALING_PATHWAY	GO_NEGATIVE_REGULATION_OF_NOTCH_SIGNALING_PATHWAY		25	0.318371	1.53279	0.0650888	0.262171	1	1997	tags=32%, list=10%, signal=36%
GO_BICELLULAR_TIGHT_JUNCTION_ASSEMBLY	GO_BICELLULAR_TIGHT_JUNCTION_ASSEMBLY		30	0.294606	1.53273	0.0542453	0.261809	1	7219	tags=57%, list=37%, signal=90%
GO_POSITIVE_REGULATION_OF_MESENCHYMAL_CELL_PROLIFERATION	GO_POSITIVE_REGULATION_OF_MESENCHYMAL_CELL_PROLIFERATION		27	0.304495	1.53208	0.0508876	0.262338	1	11414	tags=85%, list=58%, signal=204%
GO_RESPONSE_TO_ALKALOID	GO_RESPONSE_TO_ALKALOID		132	0.197448	1.53168	0.0272177	0.262496	1	9361	tags=59%, list=48%, signal=112%
GO_ANION_TRANSPORT	GO_ANION_TRANSPORT		456	0.167208	1.53166	0.003	0.262085	1	9912	tags=59%, list=51%, signal=118%
GO_CELLULAR_PIGMENTATION	GO_CELLULAR_PIGMENTATION		39	0.275611	1.53161	0.0671067	0.261705	1	6349	tags=49%, list=32%, signal=72%
GO_ANTERIOR_POSTERIOR_AXIS_SPECIFICATION	GO_ANTERIOR_POSTERIOR_AXIS_SPECIFICATION		43	0.263638	1.53113	0.0524554	0.261934	1	8365	tags=60%, list=43%, signal=105%
GO_NEGATIVE_REGULATION_OF_PROTEIN_MODIFICATION_BY_SMALL_PROTEIN_CONJUGATION_OR_REMOVAL	GO_NEGATIVE_REGULATION_OF_PROTEIN_MODIFICATION_BY_SMALL_PROTEIN_CONJUGATION_OR_REMOVAL		127	0.198461	1.53105	0.0241206	0.261609	1	9224	tags=58%, list=47%, signal=109%
GO_POSITIVE_REGULATION_OF_BIOMINERAL_TISSUE_DEVELOPMENT	GO_POSITIVE_REGULATION_OF_BIOMINERAL_TISSUE_DEVELOPMENT		35	0.282882	1.53098	0.0748299	0.261254	1	7102	tags=57%, list=36%, signal=90%
GO_REGULATION_OF_PROTEIN_PHOSPHATASE_TYPE_2A_ACTIVITY	GO_REGULATION_OF_PROTEIN_PHOSPHATASE_TYPE_2A_ACTIVITY		22	0.338454	1.53066	0.0517879	0.261274	1	7537	tags=64%, list=39%, signal=103%
GO_L_ALPHA_AMINO_ACID_TRANSMEMBRANE_TRANSPORT	GO_L_ALPHA_AMINO_ACID_TRANSMEMBRANE_TRANSPORT		29	0.296348	1.53013	0.0534884	0.261636	1	9605	tags=72%, list=49%, signal=142%
GO_ACTIN_FILAMENT_BUNDLE_ORGANIZATION	GO_ACTIN_FILAMENT_BUNDLE_ORGANIZATION		45	0.264449	1.52949	0.0538117	0.262143	1	7805	tags=58%, list=40%, signal=96%
GO_ORGANELLE_FUSION	GO_ORGANELLE_FUSION		118	0.200828	1.52873	0.0425101	0.262812	1	9947	tags=63%, list=51%, signal=127%
GO_DIVALENT_INORGANIC_CATION_TRANSPORT	GO_DIVALENT_INORGANIC_CATION_TRANSPORT		247	0.175708	1.52844	0.019	0.262835	1	8300	tags=51%, list=42%, signal=87%
GO_GENETIC_IMPRINTING	GO_GENETIC_IMPRINTING		18	0.356582	1.52832	0.0663391	0.262585	1	10275	tags=83%, list=52%, signal=175%
GO_DNA_MODIFICATION	GO_DNA_MODIFICATION		74	0.223521	1.52751	0.0538302	0.263409	1	5482	tags=41%, list=28%, signal=56%
GO_EMBRYONIC_HEART_TUBE_DEVELOPMENT	GO_EMBRYONIC_HEART_TUBE_DEVELOPMENT		69	0.226851	1.52711	0.0408377	0.2636	1	5019	tags=39%, list=26%, signal=52%
GO_REGULATION_OF_DENDRITE_DEVELOPMENT	GO_REGULATION_OF_DENDRITE_DEVELOPMENT		107	0.205993	1.52668	0.0389744	0.263784	1	10114	tags=64%, list=52%, signal=133%
GO_NEGATIVE_REGULATION_OF_STEM_CELL_PROLIFERATION	GO_NEGATIVE_REGULATION_OF_STEM_CELL_PROLIFERATION		16	0.375055	1.52642	0.0593325	0.263713	1	3500	tags=44%, list=18%, signal=53%
GO_NEGATIVE_REGULATION_OF_CELL_ADHESION	GO_NEGATIVE_REGULATION_OF_CELL_ADHESION		209	0.181595	1.52635	0.0150451	0.263365	1	6993	tags=44%, list=36%, signal=68%
GO_SUBPALLIUM_DEVELOPMENT	GO_SUBPALLIUM_DEVELOPMENT		21	0.337794	1.52391	0.0551471	0.26659	1	5115	tags=48%, list=26%, signal=64%
GO_NEGATIVE_REGULATION_OF_ANOIKIS	GO_NEGATIVE_REGULATION_OF_ANOIKIS		17	0.35893	1.52275	0.0636364	0.267877	1	4106	tags=47%, list=21%, signal=59%
GO_POSITIVE_REGULATION_OF_DEVELOPMENTAL_GROWTH	GO_POSITIVE_REGULATION_OF_DEVELOPMENTAL_GROWTH		144	0.192331	1.52268	0.0363636	0.267498	1	4829	tags=33%, list=25%, signal=44%
GO_NEGATIVE_REGULATION_OF_TISSUE_REMODELING	GO_NEGATIVE_REGULATION_OF_TISSUE_REMODELING		17	0.364674	1.52207	0.0670103	0.267956	1	6666	tags=65%, list=34%, signal=98%
GO_REGULATION_OF_HYDROGEN_PEROXIDE_INDUCED_CELL_DEATH	GO_REGULATION_OF_HYDROGEN_PEROXIDE_INDUCED_CELL_DEATH		17	0.367938	1.52069	0.0670103	0.269671	1	4800	tags=53%, list=25%, signal=70%
GO_REGULATION_OF_PROTEIN_SERINE_THREONINE_KINASE_ACTIVITY	GO_REGULATION_OF_PROTEIN_SERINE_THREONINE_KINASE_ACTIVITY		439	0.164595	1.52019	0.005	0.269946	1	8564	tags=51%, list=44%, signal=89%
GO_SIALYLATION	GO_SIALYLATION		21	0.33461	1.51954	0.0669241	0.270527	1	7871	tags=67%, list=40%, signal=111%
GO_REGULATION_OF_MESENCHYMAL_CELL_PROLIFERATION	GO_REGULATION_OF_MESENCHYMAL_CELL_PROLIFERATION		34	0.284067	1.51894	0.0601336	0.270908	1	11414	tags=82%, list=58%, signal=197%
GO_MICROTUBULE_POLYMERIZATION_OR_DEPOLYMERIZATION	GO_MICROTUBULE_POLYMERIZATION_OR_DEPOLYMERIZATION		38	0.269912	1.51889	0.0554299	0.270535	1	6321	tags=50%, list=32%, signal=74%
GO_OUTFLOW_TRACT_MORPHOGENESIS	GO_OUTFLOW_TRACT_MORPHOGENESIS		56	0.240055	1.51816	0.0489663	0.271248	1	12372	tags=82%, list=63%, signal=223%
GO_POSITIVE_REGULATION_OF_MICROTUBULE_POLYMERIZATION_OR_DEPOLYMERIZATION	GO_POSITIVE_REGULATION_OF_MICROTUBULE_POLYMERIZATION_OR_DEPOLYMERIZATION		22	0.327464	1.51794	0.0482509	0.27115	1	6321	tags=55%, list=32%, signal=80%
GO_MAINTENANCE_OF_CELL_NUMBER	GO_MAINTENANCE_OF_CELL_NUMBER		126	0.197412	1.51726	0.0362538	0.271746	1	7790	tags=50%, list=40%, signal=83%
GO_CD4_POSITIVE_ALPHA_BETA_T_CELL_ACTIVATION	GO_CD4_POSITIVE_ALPHA_BETA_T_CELL_ACTIVATION		31	0.28697	1.51698	0.0713464	0.271722	1	9013	tags=68%, list=46%, signal=125%
GO_NEGATIVE_REGULATION_OF_SEQUENCE_SPECIFIC_DNA_BINDING_TRANSCRIPTION_FACTOR_ACTIVITY	GO_NEGATIVE_REGULATION_OF_SEQUENCE_SPECIFIC_DNA_BINDING_TRANSCRIPTION_FACTOR_ACTIVITY		121	0.200406	1.5162	0.040404	0.272445	1	9172	tags=58%, list=47%, signal=108%
GO_NEGATIVE_REGULATION_OF_CHROMOSOME_SEGREGATION	GO_NEGATIVE_REGULATION_OF_CHROMOSOME_SEGREGATION		25	0.310909	1.51601	0.0598389	0.272342	1	7731	tags=60%, list=39%, signal=99%
GO_REGULATION_OF_GLIOGENESIS	GO_REGULATION_OF_GLIOGENESIS		88	0.212252	1.51597	0.053553	0.271949	1	9301	tags=61%, list=48%, signal=116%
GO_BEHAVIOR	GO_BEHAVIOR		477	0.163774	1.51525	0.008	0.272587	1	9243	tags=55%, list=47%, signal=102%
GO_INTEGRIN_MEDIATED_SIGNALING_PATHWAY	GO_INTEGRIN_MEDIATED_SIGNALING_PATHWAY		80	0.213264	1.51481	0.052795	0.272833	1	6641	tags=46%, list=34%, signal=70%
GO_REGULATION_OF_CALCIUM_ION_IMPORT	GO_REGULATION_OF_CALCIUM_ION_IMPORT		93	0.211121	1.51478	0.0498442	0.272442	1	3332	tags=28%, list=17%, signal=34%
GO_NEGATIVE_REGULATION_OF_HOMOTYPIC_CELL_CELL_ADHESION	GO_NEGATIVE_REGULATION_OF_HOMOTYPIC_CELL_CELL_ADHESION		94	0.211439	1.51444	0.0543033	0.272505	1	10132	tags=65%, list=52%, signal=134%
GO_AMINO_SUGAR_METABOLIC_PROCESS	GO_AMINO_SUGAR_METABOLIC_PROCESS		37	0.267747	1.5142	0.0641466	0.272465	1	8862	tags=65%, list=45%, signal=118%
GO_RESPONSE_TO_GROWTH_FACTOR	GO_RESPONSE_TO_GROWTH_FACTOR		450	0.165605	1.51414	0.006	0.272115	1	8123	tags=49%, list=41%, signal=82%
GO_AMINO_ACID_TRANSMEMBRANE_TRANSPORT	GO_AMINO_ACID_TRANSMEMBRANE_TRANSPORT		60	0.236594	1.51412	0.0582524	0.271715	1	7148	tags=52%, list=37%, signal=81%
GO_NEGATIVE_REGULATION_OF_ANTIGEN_RECEPTOR_MEDIATED_SIGNALING_PATHWAY	GO_NEGATIVE_REGULATION_OF_ANTIGEN_RECEPTOR_MEDIATED_SIGNALING_PATHWAY		20	0.338324	1.51376	0.0627306	0.271828	1	9273	tags=75%, list=47%, signal=142%
GO_CELLULAR_HORMONE_METABOLIC_PROCESS	GO_CELLULAR_HORMONE_METABOLIC_PROCESS		94	0.210169	1.51352	0.0591837	0.271724	1	8035	tags=53%, list=41%, signal=90%
GO_VIRAL_LIFE_CYCLE	GO_VIRAL_LIFE_CYCLE		272	0.17002	1.51343	0.014	0.271459	1	6967	tags=43%, list=36%, signal=66%
GO_CYTOKINESIS	GO_CYTOKINESIS		80	0.218832	1.51304	0.0574113	0.271634	1	5636	tags=40%, list=29%, signal=56%
GO_TELOMERE_ORGANIZATION	GO_TELOMERE_ORGANIZATION		85	0.215232	1.51287	0.0632124	0.271445	1	5271	tags=38%, list=27%, signal=51%
GO_POSITIVE_REGULATION_OF_EMBRYONIC_DEVELOPMENT	GO_POSITIVE_REGULATION_OF_EMBRYONIC_DEVELOPMENT		30	0.2903	1.51243	0.0715137	0.271619	1	12366	tags=90%, list=63%, signal=244%
GO_SINGLE_ORGANISM_CELL_ADHESION	GO_SINGLE_ORGANISM_CELL_ADHESION		419	0.164908	1.51199	0.008	0.271831	1	4747	tags=31%, list=24%, signal=40%
GO_DNA_SYNTHESIS_INVOLVED_IN_DNA_REPAIR	GO_DNA_SYNTHESIS_INVOLVED_IN_DNA_REPAIR		70	0.227121	1.51189	0.0702306	0.27156	1	2771	tags=27%, list=14%, signal=32%
GO_MEMBRANE_DISASSEMBLY	GO_MEMBRANE_DISASSEMBLY		43	0.25988	1.51188	0.0713489	0.271137	1	7916	tags=58%, list=40%, signal=97%
GO_PROTEIN_DEALKYLATION	GO_PROTEIN_DEALKYLATION		21	0.327778	1.51125	0.0583127	0.271676	1	2864	tags=38%, list=15%, signal=45%
GO_NEGATIVE_REGULATION_OF_TYPE_I_INTERFERON_PRODUCTION	GO_NEGATIVE_REGULATION_OF_TYPE_I_INTERFERON_PRODUCTION		37	0.271421	1.51122	0.0561927	0.271285	1	5901	tags=49%, list=30%, signal=70%
GO_STRIATED_MUSCLE_CELL_DIFFERENTIATION	GO_STRIATED_MUSCLE_CELL_DIFFERENTIATION		163	0.18688	1.51068	0.0372608	0.271666	1	9358	tags=58%, list=48%, signal=110%
GO_PROTEIN_K11_LINKED_UBIQUITINATION	GO_PROTEIN_K11_LINKED_UBIQUITINATION		26	0.308644	1.51045	0.0742924	0.27155	1	10836	tags=81%, list=55%, signal=181%
GO_RESPONSE_TO_DSRNA	GO_RESPONSE_TO_DSRNA		53	0.244012	1.51021	0.0672359	0.271484	1	7843	tags=57%, list=40%, signal=94%
GO_HINDLIMB_MORPHOGENESIS	GO_HINDLIMB_MORPHOGENESIS		36	0.282403	1.50962	0.0676437	0.271907	1	4289	tags=42%, list=22%, signal=53%
GO_HEMOSTASIS	GO_HEMOSTASIS		274	0.171691	1.50874	0.0160321	0.272832	1	7012	tags=43%, list=36%, signal=67%
GO_NEGATIVE_REGULATION_OF_BIOMINERAL_TISSUE_DEVELOPMENT	GO_NEGATIVE_REGULATION_OF_BIOMINERAL_TISSUE_DEVELOPMENT		16	0.369528	1.50781	0.0748731	0.273815	1	7555	tags=69%, list=39%, signal=112%
GO_FIBROBLAST_GROWTH_FACTOR_RECEPTOR_SIGNALING_PATHWAY	GO_FIBROBLAST_GROWTH_FACTOR_RECEPTOR_SIGNALING_PATHWAY		81	0.215076	1.5078	0.0604167	0.273394	1	7561	tags=52%, list=39%, signal=84%
GO_MELANOCYTE_DIFFERENTIATION	GO_MELANOCYTE_DIFFERENTIATION		18	0.347446	1.50766	0.0805031	0.273176	1	6349	tags=56%, list=32%, signal=82%
GO_REGULATION_OF_PHOSPHOPROTEIN_PHOSPHATASE_ACTIVITY	GO_REGULATION_OF_PHOSPHOPROTEIN_PHOSPHATASE_ACTIVITY		54	0.240512	1.50752	0.0665951	0.272969	1	3681	tags=33%, list=19%, signal=41%
GO_RAC_PROTEIN_SIGNAL_TRANSDUCTION	GO_RAC_PROTEIN_SIGNAL_TRANSDUCTION		18	0.344061	1.50557	0.0709046	0.275546	1	8717	tags=72%, list=45%, signal=130%
GO_MECHANORECEPTOR_DIFFERENTIATION	GO_MECHANORECEPTOR_DIFFERENTIATION		48	0.252865	1.50523	0.050494	0.275612	1	9435	tags=67%, list=48%, signal=128%
GO_EXTRACELLULAR_STRUCTURE_ORGANIZATION	GO_EXTRACELLULAR_STRUCTURE_ORGANIZATION		282	0.173676	1.5046	0.018018	0.276141	1	6407	tags=40%, list=33%, signal=59%
GO_REGULATION_OF_SPROUTING_ANGIOGENESIS	GO_REGULATION_OF_SPROUTING_ANGIOGENESIS		26	0.301142	1.50366	0.0725514	0.277208	1	4747	tags=42%, list=24%, signal=56%
GO_NEUROTRANSMITTER_TRANSPORT	GO_NEUROTRANSMITTER_TRANSPORT		141	0.190982	1.50145	0.0414141	0.280116	1	6197	tags=42%, list=32%, signal=61%
GO_MULTICELLULAR_ORGANISM_GROWTH	GO_MULTICELLULAR_ORGANISM_GROWTH		73	0.218137	1.50142	0.0696938	0.279724	1	6220	tags=45%, list=32%, signal=66%
GO_REGULATION_OF_SIGNAL_TRANSDUCTION_BY_P53_CLASS_MEDIATOR	GO_REGULATION_OF_SIGNAL_TRANSDUCTION_BY_P53_CLASS_MEDIATOR		153	0.189168	1.50071	0.0505051	0.280395	1	11065	tags=68%, list=57%, signal=155%
GO_SKELETAL_SYSTEM_DEVELOPMENT	GO_SKELETAL_SYSTEM_DEVELOPMENT		433	0.16304	1.50024	0.007	0.280727	1	8559	tags=51%, list=44%, signal=89%
GO_POSITIVE_REGULATION_OF_PROTEIN_COMPLEX_ASSEMBLY	GO_POSITIVE_REGULATION_OF_PROTEIN_COMPLEX_ASSEMBLY		179	0.182707	1.49975	0.0360721	0.281086	1	4817	tags=34%, list=25%, signal=44%
GO_EMBRYONIC_DIGIT_MORPHOGENESIS	GO_EMBRYONIC_DIGIT_MORPHOGENESIS		60	0.230754	1.49971	0.0632245	0.280719	1	3433	tags=32%, list=18%, signal=38%
GO_ORGANELLE_DISASSEMBLY	GO_ORGANELLE_DISASSEMBLY		167	0.18464	1.4997	0.0433031	0.280319	1	4708	tags=33%, list=24%, signal=43%
GO_ATP_DEPENDENT_CHROMATIN_REMODELING	GO_ATP_DEPENDENT_CHROMATIN_REMODELING		60	0.233633	1.49951	0.0780591	0.280172	1	4249	tags=37%, list=22%, signal=47%
GO_CELL_DIVISION	GO_CELL_DIVISION		430	0.165254	1.49951	0.00600601	0.279748	1	7273	tags=44%, list=37%, signal=69%
GO_CELLULAR_RESPONSE_TO_CARBOHYDRATE_STIMULUS	GO_CELLULAR_RESPONSE_TO_CARBOHYDRATE_STIMULUS		70	0.220627	1.49932	0.0682057	0.279603	1	4617	tags=36%, list=24%, signal=47%
GO_POSITIVE_REGULATION_OF_STEM_CELL_DIFFERENTIATION	GO_POSITIVE_REGULATION_OF_STEM_CELL_DIFFERENTIATION		49	0.245192	1.49918	0.0786885	0.279395	1	3796	tags=35%, list=19%, signal=43%
GO_PIGMENTATION	GO_PIGMENTATION		74	0.221709	1.49721	0.0538302	0.281998	1	2984	tags=27%, list=15%, signal=32%
GO_REGULATION_OF_PROTEIN_ACTIVATION_CASCADE	GO_REGULATION_OF_PROTEIN_ACTIVATION_CASCADE		32	0.283593	1.49654	0.073903	0.282511	1	4935	tags=44%, list=25%, signal=58%
GO_ACTIVATION_OF_CYSTEINE_TYPE_ENDOPEPTIDASE_ACTIVITY	GO_ACTIVATION_OF_CYSTEINE_TYPE_ENDOPEPTIDASE_ACTIVITY		91	0.202678	1.49635	0.0585216	0.282384	1	9283	tags=59%, list=47%, signal=112%
GO_REGULATION_OF_MAP_KINASE_ACTIVITY	GO_REGULATION_OF_MAP_KINASE_ACTIVITY		297	0.168241	1.49617	0.017	0.282223	1	8564	tags=52%, list=44%, signal=90%
GO_ENDOTHELIUM_DEVELOPMENT	GO_ENDOTHELIUM_DEVELOPMENT		84	0.211147	1.49545	0.0489074	0.282879	1	4747	tags=36%, list=24%, signal=47%
GO_POSITIVE_REGULATION_OF_DEPHOSPHORYLATION	GO_POSITIVE_REGULATION_OF_DEPHOSPHORYLATION		42	0.261389	1.49383	0.0761478	0.284943	1	5019	tags=40%, list=26%, signal=54%
GO_REGULATION_OF_PROTEIN_COMPLEX_ASSEMBLY	GO_REGULATION_OF_PROTEIN_COMPLEX_ASSEMBLY		346	0.166139	1.49357	0.017	0.284908	1	7905	tags=48%, list=40%, signal=79%
GO_CEREBELLAR_CORTEX_MORPHOGENESIS	GO_CEREBELLAR_CORTEX_MORPHOGENESIS		29	0.294639	1.49322	0.0682081	0.285071	1	8957	tags=69%, list=46%, signal=127%
GO_REGULATION_OF_METAL_ION_TRANSPORT	GO_REGULATION_OF_METAL_ION_TRANSPORT		297	0.168837	1.4925	0.019019	0.285712	1	5713	tags=36%, list=29%, signal=51%
GO_LIPID_PHOSPHORYLATION	GO_LIPID_PHOSPHORYLATION		96	0.205564	1.49245	0.0584016	0.285376	1	6004	tags=42%, list=31%, signal=60%
GO_POSITIVE_REGULATION_OF_PROTEIN_MATURATION	GO_POSITIVE_REGULATION_OF_PROTEIN_MATURATION		18	0.348286	1.49171	0.0816832	0.286084	1	6965	tags=61%, list=36%, signal=95%
GO_NEGATIVE_REGULATION_OF_INTERLEUKIN_2_PRODUCTION	GO_NEGATIVE_REGULATION_OF_INTERLEUKIN_2_PRODUCTION		15	0.3734	1.49127	0.0667557	0.286357	1	2768	tags=40%, list=14%, signal=47%
GO_NUCLEAR_TRANSPORT	GO_NUCLEAR_TRANSPORT		321	0.165811	1.49116	0.019	0.28609	1	9367	tags=56%, list=48%, signal=105%
GO_LIPID_MODIFICATION	GO_LIPID_MODIFICATION		200	0.175787	1.49093	0.025	0.286006	1	6004	tags=39%, list=31%, signal=56%
GO_NEGATIVE_REGULATION_OF_OSTEOBLAST_DIFFERENTIATION	GO_NEGATIVE_REGULATION_OF_OSTEOBLAST_DIFFERENTIATION		36	0.274429	1.49043	0.0710259	0.286347	1	5041	tags=42%, list=26%, signal=56%
GO_CELLULAR_PROCESS_INVOLVED_IN_REPRODUCTION_IN_MULTICELLULAR_ORGANISM	GO_CELLULAR_PROCESS_INVOLVED_IN_REPRODUCTION_IN_MULTICELLULAR_ORGANISM		231	0.175166	1.49038	0.0220441	0.285996	1	4386	tags=31%, list=22%, signal=39%
GO_NEGATIVE_REGULATION_OF_EPITHELIAL_TO_MESENCHYMAL_TRANSITION	GO_NEGATIVE_REGULATION_OF_EPITHELIAL_TO_MESENCHYMAL_TRANSITION		21	0.329968	1.48968	0.0651629	0.286742	1	11787	tags=90%, list=60%, signal=227%
GO_MULTICELLULAR_ORGANISMAL_MACROMOLECULE_METABOLIC_PROCESS	GO_MULTICELLULAR_ORGANISMAL_MACROMOLECULE_METABOLIC_PROCESS		69	0.225254	1.48908	0.0682773	0.287247	1	6393	tags=45%, list=33%, signal=66%
GO_POSITIVE_REGULATION_OF_POTASSIUM_ION_TRANSMEMBRANE_TRANSPORTER_ACTIVITY	GO_POSITIVE_REGULATION_OF_POTASSIUM_ION_TRANSMEMBRANE_TRANSPORTER_ACTIVITY		16	0.360826	1.48831	0.0833333	0.288082	1	1397	tags=31%, list=7%, signal=34%
GO_LYSOSOMAL_TRANSPORT	GO_LYSOSOMAL_TRANSPORT		63	0.223821	1.48754	0.0644139	0.288899	1	4294	tags=35%, list=22%, signal=45%
GO_RESPONSE_TO_FLUID_SHEAR_STRESS	GO_RESPONSE_TO_FLUID_SHEAR_STRESS		34	0.279868	1.48729	0.0627803	0.288899	1	7903	tags=62%, list=40%, signal=103%
GO_SPINAL_CORD_DEVELOPMENT	GO_SPINAL_CORD_DEVELOPMENT		96	0.201149	1.48704	0.0560652	0.288906	1	9296	tags=59%, list=47%, signal=113%
GO_POSITIVE_REGULATION_OF_BEHAVIOR	GO_POSITIVE_REGULATION_OF_BEHAVIOR		23	0.316385	1.48681	0.0876979	0.288824	1	3131	tags=35%, list=16%, signal=41%
GO_MOTOR_NEURON_AXON_GUIDANCE	GO_MOTOR_NEURON_AXON_GUIDANCE		25	0.30715	1.48628	0.0660264	0.289242	1	7061	tags=60%, list=36%, signal=94%
GO_PROTEIN_MATURATION	GO_PROTEIN_MATURATION		245	0.17164	1.48614	0.0220884	0.289034	1	9376	tags=57%, list=48%, signal=108%
GO_REGULATION_OF_STEM_CELL_PROLIFERATION	GO_REGULATION_OF_STEM_CELL_PROLIFERATION		86	0.211468	1.48564	0.0621762	0.289402	1	6800	tags=47%, list=35%, signal=71%
GO_POSITIVE_REGULATION_OF_JUN_KINASE_ACTIVITY	GO_POSITIVE_REGULATION_OF_JUN_KINASE_ACTIVITY		58	0.238961	1.48546	0.0758396	0.289266	1	9994	tags=67%, list=51%, signal=137%
GO_POSTTRANSCRIPTIONAL_GENE_SILENCING	GO_POSTTRANSCRIPTIONAL_GENE_SILENCING		36	0.267946	1.4851	0.0812918	0.289387	1	3755	tags=36%, list=19%, signal=45%
GO_RECOMBINATIONAL_REPAIR	GO_RECOMBINATIONAL_REPAIR		70	0.225376	1.48493	0.0621707	0.289257	1	5441	tags=40%, list=28%, signal=55%
GO_POSITIVE_REGULATION_OF_MUSCLE_CELL_DIFFERENTIATION	GO_POSITIVE_REGULATION_OF_MUSCLE_CELL_DIFFERENTIATION		80	0.217551	1.48408	0.0662526	0.290253	1	6433	tags=44%, list=33%, signal=65%
GO_REGULATION_OF_RESPONSE_TO_OXIDATIVE_STRESS	GO_REGULATION_OF_RESPONSE_TO_OXIDATIVE_STRESS		59	0.233339	1.48357	0.0740343	0.290643	1	7840	tags=56%, list=40%, signal=93%
GO_CENTROSOME_DUPLICATION	GO_CENTROSOME_DUPLICATION		30	0.283896	1.48317	0.0786127	0.290844	1	2514	tags=30%, list=13%, signal=34%
GO_ERYTHROCYTE_DEVELOPMENT	GO_ERYTHROCYTE_DEVELOPMENT		20	0.335285	1.48273	0.0878049	0.291085	1	3730	tags=40%, list=19%, signal=49%
GO_VESICLE_DOCKING	GO_VESICLE_DOCKING		53	0.236814	1.48248	0.0677596	0.291039	1	11005	tags=74%, list=56%, signal=168%
GO_POSITIVE_REGULATION_OF_CELL_DEVELOPMENT	GO_POSITIVE_REGULATION_OF_CELL_DEVELOPMENT		440	0.159951	1.48199	0.008	0.291346	1	10966	tags=65%, list=56%, signal=143%
GO_REGULATION_OF_RHO_PROTEIN_SIGNAL_TRANSDUCTION	GO_REGULATION_OF_RHO_PROTEIN_SIGNAL_TRANSDUCTION		101	0.203493	1.48192	0.0511771	0.291034	1	9811	tags=62%, list=50%, signal=124%
GO_DNA_BIOSYNTHETIC_PROCESS	GO_DNA_BIOSYNTHETIC_PROCESS		110	0.199875	1.48109	0.0558376	0.291953	1	2771	tags=25%, list=14%, signal=28%
GO_ORGANELLE_ASSEMBLY	GO_ORGANELLE_ASSEMBLY		447	0.160743	1.48061	0.009	0.292297	1	9250	tags=54%, list=47%, signal=101%
GO_PEPTIDYL_SERINE_MODIFICATION	GO_PEPTIDYL_SERINE_MODIFICATION		138	0.187434	1.47982	0.0594758	0.293249	1	8529	tags=54%, list=44%, signal=94%
GO_REGULATION_OF_ANOIKIS	GO_REGULATION_OF_ANOIKIS		23	0.31472	1.47969	0.0699638	0.293036	1	7369	tags=61%, list=38%, signal=98%
GO_POSITIVE_REGULATION_OF_HEART_CONTRACTION	GO_POSITIVE_REGULATION_OF_HEART_CONTRACTION		34	0.27733	1.47951	0.064877	0.292922	1	4375	tags=41%, list=22%, signal=53%
GO_INTRINSIC_APOPTOTIC_SIGNALING_PATHWAY	GO_INTRINSIC_APOPTOTIC_SIGNALING_PATHWAY		142	0.185793	1.47812	0.0454545	0.294697	1	5211	tags=35%, list=27%, signal=48%
GO_CELLULAR_RESPONSE_TO_AMINO_ACID_STARVATION	GO_CELLULAR_RESPONSE_TO_AMINO_ACID_STARVATION		23	0.318632	1.47794	0.0711656	0.294568	1	10508	tags=78%, list=54%, signal=169%
GO_GOLGI_VESICLE_TRANSPORT	GO_GOLGI_VESICLE_TRANSPORT		298	0.167377	1.47738	0.025	0.295099	1	4028	tags=28%, list=21%, signal=35%
GO_NEGATIVE_REGULATION_OF_NEURON_DEATH	GO_NEGATIVE_REGULATION_OF_NEURON_DEATH		158	0.186741	1.47733	0.0444444	0.294769	1	9135	tags=58%, list=47%, signal=107%
GO_CENTRAL_NERVOUS_SYSTEM_NEURON_DIFFERENTIATION	GO_CENTRAL_NERVOUS_SYSTEM_NEURON_DIFFERENTIATION		154	0.185167	1.47702	0.0362903	0.294863	1	8365	tags=53%, list=43%, signal=91%
GO_MORPHOGENESIS_OF_EMBRYONIC_EPITHELIUM	GO_MORPHOGENESIS_OF_EMBRYONIC_EPITHELIUM		131	0.18898	1.47695	0.0524194	0.294551	1	7754	tags=50%, list=40%, signal=82%
GO_REGULATION_OF_PROTEIN_MATURATION	GO_REGULATION_OF_PROTEIN_MATURATION		74	0.217863	1.47642	0.0649215	0.294943	1	7486	tags=51%, list=38%, signal=83%
GO_POSITIVE_REGULATION_OF_PROTEIN_DEACETYLATION	GO_POSITIVE_REGULATION_OF_PROTEIN_DEACETYLATION		18	0.345309	1.47616	0.0806045	0.294965	1	11952	tags=94%, list=61%, signal=242%
GO_REGULATION_OF_SYSTEMIC_ARTERIAL_BLOOD_PRESSURE_BY_RENIN_ANGIOTENSIN	GO_REGULATION_OF_SYSTEMIC_ARTERIAL_BLOOD_PRESSURE_BY_RENIN_ANGIOTENSIN		18	0.342779	1.4751	0.0754476	0.296288	1	4651	tags=50%, list=24%, signal=66%
GO_POSITIVE_REGULATION_OF_CALCIUM_ION_TRANSPORT	GO_POSITIVE_REGULATION_OF_CALCIUM_ION_TRANSPORT		96	0.203843	1.475	0.0561331	0.296036	1	2813	tags=25%, list=14%, signal=29%
GO_REGULATION_OF_MICROTUBULE_BASED_MOVEMENT	GO_REGULATION_OF_MICROTUBULE_BASED_MOVEMENT		15	0.371271	1.47496	0.0750636	0.295674	1	9296	tags=80%, list=47%, signal=152%
GO_NEGATIVE_REGULATION_OF_HEART_CONTRACTION	GO_NEGATIVE_REGULATION_OF_HEART_CONTRACTION		18	0.341191	1.47476	0.0804598	0.29555	1	5006	tags=50%, list=26%, signal=67%
GO_NEGATIVE_CHEMOTAXIS	GO_NEGATIVE_CHEMOTAXIS		38	0.265979	1.47459	0.0758929	0.295414	1	9029	tags=66%, list=46%, signal=122%
GO_POSITIVE_REGULATION_OF_DNA_BIOSYNTHETIC_PROCESS	GO_POSITIVE_REGULATION_OF_DNA_BIOSYNTHETIC_PROCESS		56	0.237206	1.47419	0.0981857	0.295659	1	7069	tags=50%, list=36%, signal=78%
GO_REGULATION_OF_ORGANELLE_ASSEMBLY	GO_REGULATION_OF_ORGANELLE_ASSEMBLY		139	0.18579	1.47374	0.0544904	0.295906	1	4464	tags=32%, list=23%, signal=41%
GO_REGULATION_OF_TRANSPORTER_ACTIVITY	GO_REGULATION_OF_TRANSPORTER_ACTIVITY		176	0.180673	1.47374	0.038191	0.295491	1	5556	tags=36%, list=28%, signal=50%
GO_REGULATION_OF_CARDIAC_CONDUCTION	GO_REGULATION_OF_CARDIAC_CONDUCTION		64	0.227457	1.47368	0.0545645	0.295162	1	6574	tags=47%, list=34%, signal=70%
GO_MUSCLE_CELL_DIFFERENTIATION	GO_MUSCLE_CELL_DIFFERENTIATION		227	0.172761	1.47326	0.029029	0.29542	1	9358	tags=56%, list=48%, signal=106%
GO_REGULATION_OF_BINDING	GO_REGULATION_OF_BINDING		275	0.167515	1.47326	0.021021	0.295008	1	7474	tags=46%, list=38%, signal=73%
GO_REGULATION_OF_CELLULAR_PROTEIN_LOCALIZATION	GO_REGULATION_OF_CELLULAR_PROTEIN_LOCALIZATION		496	0.156804	1.47284	0.006	0.295252	1	7732	tags=46%, list=40%, signal=74%
GO_NEGATIVE_REGULATION_OF_JNK_CASCADE	GO_NEGATIVE_REGULATION_OF_JNK_CASCADE		32	0.281116	1.47268	0.0805902	0.295135	1	8275	tags=63%, list=42%, signal=108%
GO_TUBE_FORMATION	GO_TUBE_FORMATION		126	0.190715	1.47226	0.0623722	0.295441	1	9312	tags=59%, list=48%, signal=111%
GO_RNA_SECONDARY_STRUCTURE_UNWINDING	GO_RNA_SECONDARY_STRUCTURE_UNWINDING		35	0.270138	1.47137	0.0779816	0.296453	1	7005	tags=54%, list=36%, signal=84%
GO_IONOTROPIC_GLUTAMATE_RECEPTOR_SIGNALING_PATHWAY	GO_IONOTROPIC_GLUTAMATE_RECEPTOR_SIGNALING_PATHWAY		22	0.323515	1.47127	0.0905707	0.296205	1	7679	tags=64%, list=39%, signal=105%
GO_REGULATION_OF_DNA_TEMPLATED_TRANSCRIPTION_ELONGATION	GO_REGULATION_OF_DNA_TEMPLATED_TRANSCRIPTION_ELONGATION		36	0.268439	1.47111	0.0868095	0.296064	1	7790	tags=58%, list=40%, signal=97%
GO_GROWTH	GO_GROWTH		380	0.161276	1.47058	0.014	0.296503	1	6456	tags=40%, list=33%, signal=59%
GO_REGULATION_OF_CELLULAR_PROTEIN_CATABOLIC_PROCESS	GO_REGULATION_OF_CELLULAR_PROTEIN_CATABOLIC_PROCESS		253	0.170202	1.46918	0.031031	0.298354	1	7343	tags=45%, list=38%, signal=72%
GO_LYSOSOME_LOCALIZATION	GO_LYSOSOME_LOCALIZATION		22	0.314027	1.46905	0.0866911	0.298112	1	9682	tags=73%, list=49%, signal=144%
GO_AXO_DENDRITIC_TRANSPORT	GO_AXO_DENDRITIC_TRANSPORT		30	0.280944	1.4686	0.0959064	0.298405	1	1718	tags=23%, list=9%, signal=26%
GO_LUNG_ALVEOLUS_DEVELOPMENT	GO_LUNG_ALVEOLUS_DEVELOPMENT		40	0.257324	1.46839	0.0782801	0.298363	1	9042	tags=65%, list=46%, signal=121%
GO_ENDOMEMBRANE_SYSTEM_ORGANIZATION	GO_ENDOMEMBRANE_SYSTEM_ORGANIZATION		441	0.158657	1.46789	0.011	0.298765	1	8947	tags=53%, list=46%, signal=95%
GO_POSITIVE_REGULATION_OF_CALCIUM_ION_TRANSMEMBRANE_TRANSPORT	GO_POSITIVE_REGULATION_OF_CALCIUM_ION_TRANSMEMBRANE_TRANSPORT		51	0.242353	1.4674	0.0743889	0.299121	1	2764	tags=27%, list=14%, signal=32%
GO_SINGLE_ORGANISM_BEHAVIOR	GO_SINGLE_ORGANISM_BEHAVIOR		356	0.16278	1.46679	0.018	0.299705	1	10273	tags=61%, list=52%, signal=125%
GO_RESPIRATORY_SYSTEM_DEVELOPMENT	GO_RESPIRATORY_SYSTEM_DEVELOPMENT		191	0.177126	1.46613	0.032032	0.299904	1	9593	tags=58%, list=49%, signal=113%
GO_ESTABLISHMENT_OF_PROTEIN_LOCALIZATION_TO_PLASMA_MEMBRANE	GO_ESTABLISHMENT_OF_PROTEIN_LOCALIZATION_TO_PLASMA_MEMBRANE		87	0.207895	1.46594	0.0681818	0.299828	1	9881	tags=63%, list=50%, signal=127%

## Sheet: Br-M-NORM
NAME	GS<br> follow link to MSigDB	GS DETAILS	SIZE	ES	NES	NOM p-val	FDR q-val	FWER p-val	RANK AT MAX	LEADING EDGE
